# Supplementary material for: Biodiversidata: A novel dataset for the vascular plant species diversity in Uruguay
Source: Biodivers Data J. 2020 Oct 26;8:e56850. doi: 10.3897/BDJ.8.e56850 (PMC7606476; doi:10.3897/BDJ.8.e56850)
Supplement: Supplementary material 1 — Biodiversidata vascular plant occurrence records from Uruguay [file bdj-08-e56850-s001.csv]

occurrenceID	otherCatalogNumbers	basisOfRecord	recordedBy	establishmentMeans	previousIdentifications	eventDate	year	month	day	higherGeography	continent	country	countryCode	stateProvince	locality	decimalLatitude	decimalLongitude	geodeticDatum	coordinateUncertaintyInMeters	coordinatePrecision	georeferencedBy	identifiedBy	taxonID	scientificName	nameAccordingTo	higherClassification	kingdom	phylum	class	order	family	genus	specificEpithet	infraspecificEpithet	taxonRank	scientificNameAuthorship	institutionCode	collectionCode	catalogNumber	recordNumber	associatedReferences	verbatimLocality	georeferenceRemarks	vernacularName	locationAccordingTo	georeferencedDate	georeferenceSources	georeferenceVerificationStatus	georeferenceProtocol
Biodiversidata:Plantas:GonzalezAndres:1		HumanObservation	Andrés González	introducida	Lactuca saligna	2009-01-16	2009	1	16	South America | Uruguay | Soriano	South America	Uruguay	UY	Soriano	Palmar	-33.063124	-57.458054	WGS84	30	1e-6	Andrés González	Andrés González	http://www.worldfloraonline.org/taxon/wfo-0000107983	Lactuca saligna L.	Zuloaga, F., Belgrano, M., & Zanotti, C. (2019). Actualización del Catálogo de las Plantas Vasculares del Cono Sur. Darwiniana, Nueva Serie, 7(2), 208-278. https://doi.org/10.14522/darwiniana.2019.72.861. Accessed on: 2020-06-19	Plantae | Tracheophyta | Magnoliopsida | Asterales | Asteraceae | Lactuca	Plantae	Tracheophyta	Magnoliopsida	Asterales	Asteraceae	Lactuca	saligna		species	L.					https://doi.org/10.15468/numhq3
Biodiversidata:Plantas:GonzalezAndres:2		HumanObservation	Andrés González	nativa	Lucilia acutifolia	2011-10-29	2011	10	29	South America | Uruguay | Canelones	South America	Uruguay	UY	Canelones	Barra de Carrasco	-34.875477	-56.022649	WGS84	30	1e-6	Andrés González	Andrés González	http://www.worldfloraonline.org/taxon/wfo-0000031036	Lucilia acutifolia (Poir.) Cass.	Zuloaga, F., Belgrano, M., & Zanotti, C. (2019). Actualización del Catálogo de las Plantas Vasculares del Cono Sur. Darwiniana, Nueva Serie, 7(2), 208-278. https://doi.org/10.14522/darwiniana.2019.72.861. Accessed on: 2020-06-19	Plantae | Tracheophyta | Magnoliopsida | Asterales | Asteraceae | Lucilia	Plantae	Tracheophyta	Magnoliopsida	Asterales	Asteraceae	Lucilia	acutifolia		species	(Poir.) Cass.					https://doi.org/10.15468/numhq3
Biodiversidata:Plantas:GonzalezAndres:3		HumanObservation	Andrés González	nativa	Lucilia nitens	2011-10-29	2011	10	29	South America | Uruguay | Canelones	South America	Uruguay	UY	Canelones	Shangrilá	-34.860442	-55.994909	WGS84	30	1e-6	Andrés González	Andrés González	http://www.worldfloraonline.org/taxon/wfo-0000079034	Lucilia nitens Less.	Zuloaga, F., Belgrano, M., & Zanotti, C. (2019). Actualización del Catálogo de las Plantas Vasculares del Cono Sur. Darwiniana, Nueva Serie, 7(2), 208-278. https://doi.org/10.14522/darwiniana.2019.72.861. Accessed on: 2020-06-19	Plantae | Tracheophyta | Magnoliopsida | Asterales | Asteraceae | Lucilia	Plantae	Tracheophyta	Magnoliopsida	Asterales	Asteraceae	Lucilia	nitens		species	Less.					https://doi.org/10.15468/numhq3
Biodiversidata:Plantas:GonzalezAndres:4		HumanObservation	Andrés González	nativa	Lucilia nitens	2014-02-14	2014	2	14	South America | Uruguay | Rocha	South America	Uruguay	UY	Rocha	Cabo Polonio	-34.401435	-53.795006	WGS84	30	1e-6	Andrés González	Andrés González	http://www.worldfloraonline.org/taxon/wfo-0000079034	Lucilia nitens Less.	Zuloaga, F., Belgrano, M., & Zanotti, C. (2019). Actualización del Catálogo de las Plantas Vasculares del Cono Sur. Darwiniana, Nueva Serie, 7(2), 208-278. https://doi.org/10.14522/darwiniana.2019.72.861. Accessed on: 2020-06-19	Plantae | Tracheophyta | Magnoliopsida | Asterales | Asteraceae | Lucilia	Plantae	Tracheophyta	Magnoliopsida	Asterales	Asteraceae	Lucilia	nitens		species	Less.					https://doi.org/10.15468/numhq3
Biodiversidata:Plantas:GonzalezAndres:5		HumanObservation	Andrés González	nativa	Microgyne trifurcata	2009-02-12	2009	2	12	South America | Uruguay | Soriano	South America	Uruguay	UY	Soriano	Palmar	-33.060065	-57.460779	WGS84	30	1e-6	Andrés González	Andrés González	http://www.worldfloraonline.org/taxon/wfo-0000010701	Microgyne trifurcata Less.	Zuloaga, F., Belgrano, M., & Zanotti, C. (2019). Actualización del Catálogo de las Plantas Vasculares del Cono Sur. Darwiniana, Nueva Serie, 7(2), 208-278. https://doi.org/10.14522/darwiniana.2019.72.861. Accessed on: 2020-06-19	Plantae | Tracheophyta | Magnoliopsida | Asterales | Asteraceae | Microgyne	Plantae	Tracheophyta	Magnoliopsida	Asterales	Asteraceae	Microgyne	trifurcata		species	Less.					https://doi.org/10.15468/numhq3
Biodiversidata:Plantas:GonzalezAndres:6		HumanObservation	Andrés González	nativa	Micropsis dasycarpa	2012-11-03	2012	11	3	South America | Uruguay | Río Negro	South America	Uruguay	UY	Río Negro	Palmar	-33.051513	-57.443387	WGS84	30	1e-6	Andrés González	Andrés González	http://www.worldfloraonline.org/taxon/wfo-0000127536	Micropsis dasycarpa (Griseb.) Beauverd	Zuloaga, F., Belgrano, M., & Zanotti, C. (2019). Actualización del Catálogo de las Plantas Vasculares del Cono Sur. Darwiniana, Nueva Serie, 7(2), 208-278. https://doi.org/10.14522/darwiniana.2019.72.861. Accessed on: 2020-06-19	Plantae | Tracheophyta | Magnoliopsida | Asterales | Asteraceae | Micropsis	Plantae	Tracheophyta	Magnoliopsida	Asterales	Asteraceae	Micropsis	dasycarpa		species	(Griseb.) Beauverd					https://doi.org/10.15468/numhq3
Biodiversidata:Plantas:GonzalezAndres:7		HumanObservation	Andrés González	nativa	Noticastrum acuminatum	2011-03-04	2011	3	4	South America | Uruguay | Canelones	South America	Uruguay	UY	Canelones	Barra de Carrasco	-34.873185	-56.017027	WGS84	30	1e-6	Andrés González	Andrés González	http://www.worldfloraonline.org/taxon/wfo-0000127279	Noticastrum acuminatum (DC.) Cuatrec.	Zuloaga, F., Belgrano, M., & Zanotti, C. (2019). Actualización del Catálogo de las Plantas Vasculares del Cono Sur. Darwiniana, Nueva Serie, 7(2), 208-278. https://doi.org/10.14522/darwiniana.2019.72.861. Accessed on: 2020-06-19	Plantae | Tracheophyta | Magnoliopsida | Asterales | Asteraceae | Noticastrum	Plantae	Tracheophyta	Magnoliopsida	Asterales	Asteraceae	Noticastrum	acuminatum		species	(DC.) Cuatrec.					https://doi.org/10.15468/numhq3
Biodiversidata:Plantas:GonzalezAndres:8		HumanObservation	Andrés González	nativa	Noticastrum acuminatum	2011-11-12	2011	11	12	South America | Uruguay | Canelones	South America	Uruguay	UY	Canelones	Santa Lucía del Este	-34.796544	-55.527613	WGS84	30	1e-6	Andrés González	Andrés González	http://www.worldfloraonline.org/taxon/wfo-0000127279	Noticastrum acuminatum (DC.) Cuatrec.	Zuloaga, F., Belgrano, M., & Zanotti, C. (2019). Actualización del Catálogo de las Plantas Vasculares del Cono Sur. Darwiniana, Nueva Serie, 7(2), 208-278. https://doi.org/10.14522/darwiniana.2019.72.861. Accessed on: 2020-06-19	Plantae | Tracheophyta | Magnoliopsida | Asterales | Asteraceae | Noticastrum	Plantae	Tracheophyta	Magnoliopsida	Asterales	Asteraceae	Noticastrum	acuminatum		species	(DC.) Cuatrec.					https://doi.org/10.15468/numhq3
Biodiversidata:Plantas:GonzalezAndres:9		HumanObservation	Andrés González	nativa	Noticastrum acuminatum	2010-03-30	2010	3	30	South America | Uruguay | Soriano	South America	Uruguay	UY	Soriano	Palmar	-33.066851	-57.462384	WGS84	30	1e-6	Andrés González	Andrés González	http://www.worldfloraonline.org/taxon/wfo-0000127279	Noticastrum acuminatum (DC.) Cuatrec.	Zuloaga, F., Belgrano, M., & Zanotti, C. (2019). Actualización del Catálogo de las Plantas Vasculares del Cono Sur. Darwiniana, Nueva Serie, 7(2), 208-278. https://doi.org/10.14522/darwiniana.2019.72.861. Accessed on: 2020-06-19	Plantae | Tracheophyta | Magnoliopsida | Asterales | Asteraceae | Noticastrum	Plantae	Tracheophyta	Magnoliopsida	Asterales	Asteraceae	Noticastrum	acuminatum		species	(DC.) Cuatrec.					https://doi.org/10.15468/numhq3
Biodiversidata:Plantas:GonzalezAndres:10		HumanObservation	Andrés González	nativa	Noticastrum diffusum	2014-03-20	2014	3	20	South America | Uruguay | Rocha	South America	Uruguay	UY	Rocha	Cabo Polonio	-34.402249	-53.807206	WGS84	30	1e-6	Andrés González	Andrés González	http://www.worldfloraonline.org/taxon/wfo-0000127665	Noticastrum diffusum (Pers.) Cabrera	Zuloaga, F., Belgrano, M., & Zanotti, C. (2019). Actualización del Catálogo de las Plantas Vasculares del Cono Sur. Darwiniana, Nueva Serie, 7(2), 208-278. https://doi.org/10.14522/darwiniana.2019.72.861. Accessed on: 2020-06-19	Plantae | Tracheophyta | Magnoliopsida | Asterales | Asteraceae | Noticastrum	Plantae	Tracheophyta	Magnoliopsida	Asterales	Asteraceae	Noticastrum	diffusum		species	(Pers.) Cabrera					https://doi.org/10.15468/numhq3
Biodiversidata:Plantas:GonzalezAndres:11		HumanObservation	Andrés González	nativa	Panphalea bupleurifolia	2009-11-08	2009	11	8	South America | Uruguay | Durazno	South America	Uruguay	UY	Durazno	Villa del Carmen	-33.146311	-55.964292	WGS84	30	1e-6	Andrés González	Andrés González	http://www.worldfloraonline.org/taxon/wfo-0000072241	Panphalea bupleurifolia Less.	Zuloaga, F., Belgrano, M., & Zanotti, C. (2019). Actualización del Catálogo de las Plantas Vasculares del Cono Sur. Darwiniana, Nueva Serie, 7(2), 208-278. https://doi.org/10.14522/darwiniana.2019.72.861. Accessed on: 2020-06-19	Plantae | Tracheophyta | Magnoliopsida | Asterales | Asteraceae | Panphalea	Plantae	Tracheophyta	Magnoliopsida	Asterales	Asteraceae	Panphalea	bupleurifolia		species	Less.					https://doi.org/10.15468/numhq3
Biodiversidata:Plantas:GonzalezAndres:12		HumanObservation	Andrés González	nativa	Panphalea commersonii	2009-09-20	2009	9	20	South America | Uruguay | Soriano	South America	Uruguay	UY	Soriano	Palmar	-33.068085	-57.45871	WGS84	30	1e-6	Andrés González	Andrés González	http://www.worldfloraonline.org/taxon/wfo-0000119076	Panphalea commersonii Cass.	Zuloaga, F., Belgrano, M., & Zanotti, C. (2019). Actualización del Catálogo de las Plantas Vasculares del Cono Sur. Darwiniana, Nueva Serie, 7(2), 208-278. https://doi.org/10.14522/darwiniana.2019.72.861. Accessed on: 2020-06-19	Plantae | Tracheophyta | Magnoliopsida | Asterales | Asteraceae | Panphalea	Plantae	Tracheophyta	Magnoliopsida	Asterales	Asteraceae	Panphalea	commersonii		species	Cass.					https://doi.org/10.15468/numhq3
Biodiversidata:Plantas:GonzalezAndres:13		HumanObservation	Andrés González	nativa	Panphalea heterophylla	2010-10-31	2010	10	31	South America | Uruguay | Soriano	South America	Uruguay	UY	Soriano	Cerro Camundá	-33.09371	-57.452283	WGS84	30	1e-6	Andrés González	Andrés González	http://www.worldfloraonline.org/taxon/wfo-0000023356	Panphalea heterophylla Less.	Zuloaga, F., Belgrano, M., & Zanotti, C. (2019). Actualización del Catálogo de las Plantas Vasculares del Cono Sur. Darwiniana, Nueva Serie, 7(2), 208-278. https://doi.org/10.14522/darwiniana.2019.72.861. Accessed on: 2020-06-19	Plantae | Tracheophyta | Magnoliopsida | Asterales | Asteraceae | Panphalea	Plantae	Tracheophyta	Magnoliopsida	Asterales	Asteraceae	Panphalea	heterophylla		species	Less.					https://doi.org/10.15468/numhq3
Biodiversidata:Plantas:GonzalezAndres:14		HumanObservation	Andrés González	nativa	Panphalea maxima	2009-11-08	2009	11	8	South America | Uruguay | Durazno	South America	Uruguay	UY	Durazno	Villa del Carmen	-33.147178	-55.964192	WGS84	30	1e-6	Andrés González	Andrés González	http://www.worldfloraonline.org/taxon/wfo-0000018539	Panphalea maxima Less.	Zuloaga, F., Belgrano, M., & Zanotti, C. (2019). Actualización del Catálogo de las Plantas Vasculares del Cono Sur. Darwiniana, Nueva Serie, 7(2), 208-278. https://doi.org/10.14522/darwiniana.2019.72.861. Accessed on: 2020-06-19	Plantae | Tracheophyta | Magnoliopsida | Asterales | Asteraceae | Panphalea	Plantae	Tracheophyta	Magnoliopsida	Asterales	Asteraceae	Panphalea	maxima		species	Less.					https://doi.org/10.15468/numhq3
Biodiversidata:Plantas:GonzalezAndres:15		HumanObservation	Andrés González	nativa	Picrosia longifolia	2011-10-24	2011	10	24	South America | Uruguay | Soriano	South America	Uruguay	UY	Soriano	Palmar	-33.066888	-57.460146	WGS84	30	1e-6	Andrés González	Andrés González	http://www.worldfloraonline.org/taxon/wfo-0000015042	Picrosia longifolia D.Don	Zuloaga, F., Belgrano, M., & Zanotti, C. (2019). Actualización del Catálogo de las Plantas Vasculares del Cono Sur. Darwiniana, Nueva Serie, 7(2), 208-278. https://doi.org/10.14522/darwiniana.2019.72.861. Accessed on: 2020-06-19	Plantae | Tracheophyta | Magnoliopsida | Asterales | Asteraceae | Picrosia	Plantae	Tracheophyta	Magnoliopsida	Asterales	Asteraceae	Picrosia	longifolia		species	D.Don					https://doi.org/10.15468/numhq3
Biodiversidata:Plantas:GonzalezAndres:16		HumanObservation	Andrés González	nativa	Pluchea sagittalis	2009-12-25	2009	12	25	South America | Uruguay | Río Negro	South America	Uruguay	UY	Río Negro	Palmar	-33.049554	-57.441466	WGS84	30	1e-6	Andrés González	Andrés González	http://www.tropicos.org/Name/2717659	Pluchea sagittalis (Lam.) Cabrera	Zuloaga, F., Belgrano, M., & Zanotti, C. (2019). Actualización del Catálogo de las Plantas Vasculares del Cono Sur. Darwiniana, Nueva Serie, 7(2), 208-278. https://doi.org/10.14522/darwiniana.2019.72.861. Accessed on: 2020-06-19	Plantae | Tracheophyta | Magnoliopsida | Asterales | Asteraceae | Pluchea	Plantae	Tracheophyta	Magnoliopsida	Asterales	Asteraceae	Pluchea	sagittalis		species	(Lam.) Cabrera					https://doi.org/10.15468/numhq3
Biodiversidata:Plantas:GonzalezAndres:17		HumanObservation	Andrés González	nativa	Podocoma hieracifolia	2011-10-25	2011	10	25	South America | Uruguay | Soriano	South America	Uruguay	UY	Soriano	Palmar	-33.068261	-57.458704	WGS84	30	1e-6	Andrés González	Andrés González	http://www.worldfloraonline.org/taxon/wfo-0000125775	Podocoma hieracifolia (Poir.) Cass.	Zuloaga, F., Belgrano, M., & Zanotti, C. (2019). Actualización del Catálogo de las Plantas Vasculares del Cono Sur. Darwiniana, Nueva Serie, 7(2), 208-278. https://doi.org/10.14522/darwiniana.2019.72.861. Accessed on: 2020-06-19	Plantae | Tracheophyta | Magnoliopsida | Asterales | Asteraceae | Podocoma	Plantae	Tracheophyta	Magnoliopsida	Asterales	Asteraceae	Podocoma	hieracifolia		species	(Poir.) Cass.					https://doi.org/10.15468/numhq3
Biodiversidata:Plantas:GonzalezAndres:18		HumanObservation	Andrés González	nativa	Podocoma hirsuta	2014-01-26	2014	1	26	South America | Uruguay | Rocha	South America	Uruguay	UY	Rocha	Cabo Polonio	-34.377708	-53.827828	WGS84	30	1e-6	Andrés González	Andrés González	http://www.worldfloraonline.org/taxon/wfo-0000005804	Podocoma hirsuta (Hook. & Arn.) Baker	Zuloaga, F., Belgrano, M., & Zanotti, C. (2019). Actualización del Catálogo de las Plantas Vasculares del Cono Sur. Darwiniana, Nueva Serie, 7(2), 208-278. https://doi.org/10.14522/darwiniana.2019.72.861. Accessed on: 2020-06-19	Plantae | Tracheophyta | Magnoliopsida | Asterales | Asteraceae | Podocoma	Plantae	Tracheophyta	Magnoliopsida	Asterales	Asteraceae	Podocoma	hirsuta		species	(Hook. & Arn.) Baker					https://doi.org/10.15468/numhq3
Biodiversidata:Plantas:GonzalezAndres:19		HumanObservation	Andrés González	nativa	Porophyllum linifolium	2014-02-16	2014	2	16	South America | Uruguay | Rocha	South America	Uruguay	UY	Rocha	Oceanía de Polonio	-34.420945	-53.855639	WGS84	30	1e-6	Andrés González	Andrés González	http://www.worldfloraonline.org/taxon/wfo-0000028874	Porophyllum linifolium (Ard.) DC.	Zuloaga, F., Belgrano, M., & Zanotti, C. (2019). Actualización del Catálogo de las Plantas Vasculares del Cono Sur. Darwiniana, Nueva Serie, 7(2), 208-278. https://doi.org/10.14522/darwiniana.2019.72.861. Accessed on: 2020-06-19	Plantae | Tracheophyta | Magnoliopsida | Asterales | Asteraceae | Porophyllum	Plantae	Tracheophyta	Magnoliopsida	Asterales	Asteraceae	Porophyllum	linifolium		species	(Ard.) DC.					https://doi.org/10.15468/numhq3
Biodiversidata:Plantas:GonzalezAndres:20		HumanObservation	Andrés González	nativa	Porophyllum brevifolium	2013-09-08	2013	9	8	South America | Uruguay | Maldonado	South America	Uruguay	UY	Maldonado	Punta Ballena	-34.911371	-55.045501	WGS84	30	1e-6	Andrés González	Andrés González	http://www.worldfloraonline.org/taxon/wfo-0000076943	Porophyllum brevifolium (Hook. & Arn.) Malme	Andrade, B.O., Marchesi, E., Burkart, Setubal, R.B., Lezama, F., Perelman, S., Schneider, A.A., Trevisan, R., Overbeck, G.E., & Boldrini, I.I. (2018). Vascular plant species richness and distribution in the Río de la Plata grasslands. Botanical Journal of the Linnean Society 188(3), 250-256. https://doi.org/10.1093/botlinnean/boy063 Accessed on: 2020-06-19	Plantae | Tracheophyta | Magnoliopsida | Asterales | Asteraceae | Porophyllum	Plantae	Tracheophyta	Magnoliopsida	Asterales	Asteraceae	Porophyllum	brevifolium		species	(Hook. & Arn.) Malme					https://doi.org/10.15468/numhq3
Biodiversidata:Plantas:GonzalezAndres:21		HumanObservation	Andrés González	nativa	Pseudognaphalium gaudichaudianum	2010-06-20	2010	6	20	South America | Uruguay | Soriano	South America	Uruguay	UY	Soriano	Palmar	-33.065258	-57.458757	WGS84	30	1e-6	Andrés González	Andrés González	http://www.worldfloraonline.org/taxon/wfo-0000001164	Pseudognaphalium gaudichaudianum (DC.) Anderb.	Zuloaga, F., Belgrano, M., & Zanotti, C. (2019). Actualización del Catálogo de las Plantas Vasculares del Cono Sur. Darwiniana, Nueva Serie, 7(2), 208-278. https://doi.org/10.14522/darwiniana.2019.72.861. Accessed on: 2020-06-19	Plantae | Tracheophyta | Magnoliopsida | Asterales | Asteraceae | Pseudognaphalium	Plantae	Tracheophyta	Magnoliopsida	Asterales	Asteraceae	Pseudognaphalium	gaudichaudianum		species	(DC.) Anderb.					https://doi.org/10.15468/numhq3
Biodiversidata:Plantas:GonzalezAndres:22		HumanObservation	Andrés González	nativa	Pseudognaphalium gaudichaudianum	2009-09-20	2009	9	20	South America | Uruguay | Soriano	South America	Uruguay	UY	Soriano	Cerro Camundá	-33.091977	-57.452236	WGS84	30	1e-6	Andrés González	Andrés González	http://www.worldfloraonline.org/taxon/wfo-0000001164	Pseudognaphalium gaudichaudianum (DC.) Anderb.	Zuloaga, F., Belgrano, M., & Zanotti, C. (2019). Actualización del Catálogo de las Plantas Vasculares del Cono Sur. Darwiniana, Nueva Serie, 7(2), 208-278. https://doi.org/10.14522/darwiniana.2019.72.861. Accessed on: 2020-06-19	Plantae | Tracheophyta | Magnoliopsida | Asterales | Asteraceae | Pseudognaphalium	Plantae	Tracheophyta	Magnoliopsida	Asterales	Asteraceae	Pseudognaphalium	gaudichaudianum		species	(DC.) Anderb.					https://doi.org/10.15468/numhq3
Biodiversidata:Plantas:GonzalezAndres:23		HumanObservation	Andrés González	nativa	Pterocaulon cordobense	2012-02-26	2012	2	26	South America | Uruguay | Soriano	South America	Uruguay	UY	Soriano	Palmar	-33.057687	-57.462145	WGS84	30	1e-6	Andrés González	Andrés González	http://www.worldfloraonline.org/taxon/wfo-0000043865	Pterocaulon cordobense Kuntze	Zuloaga, F., Belgrano, M., & Zanotti, C. (2019). Actualización del Catálogo de las Plantas Vasculares del Cono Sur. Darwiniana, Nueva Serie, 7(2), 208-278. https://doi.org/10.14522/darwiniana.2019.72.861. Accessed on: 2020-06-19	Plantae | Tracheophyta | Magnoliopsida | Asterales | Asteraceae | Pterocaulon	Plantae	Tracheophyta	Magnoliopsida	Asterales	Asteraceae	Pterocaulon	cordobense		species	Kuntze					https://doi.org/10.15468/numhq3
Biodiversidata:Plantas:GonzalezAndres:24		HumanObservation	Andrés González	nativa	Pterocaulon polystachyum	2011-03-14	2011	3	14	South America | Uruguay | Soriano	South America	Uruguay	UY	Soriano	Palmar	-33.052917	-57.464424	WGS84	30	1e-6	Andrés González	Andrés González	http://www.worldfloraonline.org/taxon/wfo-0000061541	Pterocaulon polystachyum DC.	Zuloaga, F., Belgrano, M., & Zanotti, C. (2019). Actualización del Catálogo de las Plantas Vasculares del Cono Sur. Darwiniana, Nueva Serie, 7(2), 208-278. https://doi.org/10.14522/darwiniana.2019.72.861. Accessed on: 2020-06-19	Plantae | Tracheophyta | Magnoliopsida | Asterales | Asteraceae | Pterocaulon	Plantae	Tracheophyta	Magnoliopsida	Asterales	Asteraceae	Pterocaulon	polystachyum		species	DC.					https://doi.org/10.15468/numhq3
Biodiversidata:Plantas:GonzalezAndres:25		HumanObservation	Andrés González	nativa	Schkuhria pinnata	2010-03-30	2010	3	30	South America | Uruguay | Soriano	South America	Uruguay	UY	Soriano	Palmar	-33.06129	-57.462765	WGS84	30	1e-6	Andrés González	Andrés González	http://www.worldfloraonline.org/taxon/wfo-0000111359	Schkuhria pinnata (Lam.) Kuntze ex Thell.	Zuloaga, F., Belgrano, M., & Zanotti, C. (2019). Actualización del Catálogo de las Plantas Vasculares del Cono Sur. Darwiniana, Nueva Serie, 7(2), 208-278. https://doi.org/10.14522/darwiniana.2019.72.861. Accessed on: 2020-06-19	Plantae | Tracheophyta | Magnoliopsida | Asterales | Asteraceae | Schkuhria	Plantae	Tracheophyta	Magnoliopsida	Asterales	Asteraceae	Schkuhria	pinnata		species	(Lam.) Kuntze ex Thell.					https://doi.org/10.15468/numhq3
Biodiversidata:Plantas:GonzalezAndres:26		HumanObservation	Andrés González	nativa	Schlechtendalia luzulaefolia	2011-12-26	2011	12	26	South America | Uruguay | Soriano	South America	Uruguay	UY	Soriano	Palmar	-33.068103	-57.458427	WGS84	30	1e-6	Andrés González	Andrés González	http://www.worldfloraonline.org/taxon/wfo-0000034266	Schlechtendalia luzulaefolia Less.	Zuloaga, F., Belgrano, M., & Zanotti, C. (2019). Actualización del Catálogo de las Plantas Vasculares del Cono Sur. Darwiniana, Nueva Serie, 7(2), 208-278. https://doi.org/10.14522/darwiniana.2019.72.861. Accessed on: 2020-06-19	Plantae | Tracheophyta | Magnoliopsida | Asterales | Asteraceae | Schlechtendalia	Plantae	Tracheophyta	Magnoliopsida	Asterales	Asteraceae	Schlechtendalia	luzulaefolia		species	Less.					https://doi.org/10.15468/numhq3
Biodiversidata:Plantas:GonzalezAndres:27		HumanObservation	Andrés González	introducida	Senecio madagascariensis	2009-09-05	2009	9	5	South America | Uruguay | Montevideo	South America	Uruguay	UY	Montevideo	Sayago	-34.837571	-56.2181	WGS84	30	1e-6	Andrés González	Andrés González	http://www.worldfloraonline.org/taxon/wfo-0000043517	Senecio madagascariensis Poir.	Zuloaga, F., Belgrano, M., & Zanotti, C. (2019). Actualización del Catálogo de las Plantas Vasculares del Cono Sur. Darwiniana, Nueva Serie, 7(2), 208-278. https://doi.org/10.14522/darwiniana.2019.72.861. Accessed on: 2020-06-19	Plantae | Tracheophyta | Magnoliopsida | Asterales | Asteraceae | Senecio	Plantae	Tracheophyta	Magnoliopsida	Asterales	Asteraceae	Senecio	madagascariensis		species	Poir.					https://doi.org/10.15468/numhq3
Biodiversidata:Plantas:GonzalezAndres:28		HumanObservation	Andrés González	nativa	Solidago chilensis	2010-03-27	2010	3	27	South America | Uruguay | Soriano	South America	Uruguay	UY	Soriano	Palmar	-33.051091	-57.457144	WGS84	30	1e-6	Andrés González	Andrés González	http://www.worldfloraonline.org/taxon/wfo-0000016650	Solidago chilensis Meyen	Zuloaga, F., Belgrano, M., & Zanotti, C. (2019). Actualización del Catálogo de las Plantas Vasculares del Cono Sur. Darwiniana, Nueva Serie, 7(2), 208-278. https://doi.org/10.14522/darwiniana.2019.72.861. Accessed on: 2020-06-19	Plantae | Tracheophyta | Magnoliopsida | Asterales | Asteraceae | Solidago	Plantae	Tracheophyta	Magnoliopsida	Asterales	Asteraceae	Solidago	chilensis		species	Meyen					https://doi.org/10.15468/numhq3
Biodiversidata:Plantas:GonzalezAndres:29		HumanObservation	Andrés González	nativa	Sommerfeltia spinulosa	2013-03-15	2013	3	15	South America | Uruguay | Soriano	South America	Uruguay	UY	Soriano	Palmar	-33.062626	-57.463215	WGS84	30	1e-6	Andrés González	Andrés González	http://www.worldfloraonline.org/taxon/wfo-0000038831	Sommerfeltia spinulosa (Spreng.) Less.	Zuloaga, F., Belgrano, M., & Zanotti, C. (2019). Actualización del Catálogo de las Plantas Vasculares del Cono Sur. Darwiniana, Nueva Serie, 7(2), 208-278. https://doi.org/10.14522/darwiniana.2019.72.861. Accessed on: 2020-06-19	Plantae | Tracheophyta | Magnoliopsida | Asterales | Asteraceae | Sommerfeltia	Plantae	Tracheophyta	Magnoliopsida	Asterales	Asteraceae	Sommerfeltia	spinulosa		species	(Spreng.) Less.					https://doi.org/10.15468/numhq3
Biodiversidata:Plantas:GonzalezAndres:30		HumanObservation	Andrés González	nativa	Stenachaenium campestre	2011-11-12	2011	11	12	South America | Uruguay | Canelones	South America	Uruguay	UY	Canelones	Neptunia	-34.781805	-55.877547	WGS84	30	1e-6	Andrés González	Andrés González	http://www.worldfloraonline.org/taxon/wfo-0000090887	Stenachaenium campestre Baker	Zuloaga, F., Belgrano, M., & Zanotti, C. (2019). Actualización del Catálogo de las Plantas Vasculares del Cono Sur. Darwiniana, Nueva Serie, 7(2), 208-278. https://doi.org/10.14522/darwiniana.2019.72.861. Accessed on: 2020-06-19	Plantae | Tracheophyta | Magnoliopsida | Asterales | Asteraceae | Stenachaenium	Plantae	Tracheophyta	Magnoliopsida	Asterales	Asteraceae	Stenachaenium	campestre		species	Baker					https://doi.org/10.15468/numhq3
Biodiversidata:Plantas:GonzalezAndres:31		HumanObservation	Andrés González	nativa	Stevia aristata	2011-03-14	2011	3	14	South America | Uruguay | Soriano	South America	Uruguay	UY	Soriano	Palmar	-33.050917	-57.45814	WGS84	30	1e-6	Andrés González	Andrés González	http://www.worldfloraonline.org/taxon/wfo-0000067519	Stevia aristata D.Don ex Hook. & Arn.	Zuloaga, F., Belgrano, M., & Zanotti, C. (2019). Actualización del Catálogo de las Plantas Vasculares del Cono Sur. Darwiniana, Nueva Serie, 7(2), 208-278. https://doi.org/10.14522/darwiniana.2019.72.861. Accessed on: 2020-06-19	Plantae | Tracheophyta | Magnoliopsida | Asterales | Asteraceae | Stevia	Plantae	Tracheophyta	Magnoliopsida	Asterales	Asteraceae	Stevia	aristata		species	D.Don ex Hook. & Arn.					https://doi.org/10.15468/numhq3
Biodiversidata:Plantas:GonzalezAndres:32		HumanObservation	Andrés González	nativa	Stevia multiaristata	2011-12-21	2011	12	21	South America | Uruguay | Rivera	South America	Uruguay	UY	Rivera	Cerro Buena Vista	-31.3441	-55.749341	WGS84	30	1e-6	Andrés González	Andrés González	http://www.worldfloraonline.org/taxon/wfo-0000018606	Stevia multiaristata Spreng.	Zuloaga, F., Belgrano, M., & Zanotti, C. (2019). Actualización del Catálogo de las Plantas Vasculares del Cono Sur. Darwiniana, Nueva Serie, 7(2), 208-278. https://doi.org/10.14522/darwiniana.2019.72.861. Accessed on: 2020-06-19	Plantae | Tracheophyta | Magnoliopsida | Asterales | Asteraceae | Stevia	Plantae	Tracheophyta	Magnoliopsida	Asterales	Asteraceae	Stevia	multiaristata		species	Spreng.					https://doi.org/10.15468/numhq3
Biodiversidata:Plantas:GonzalezAndres:33		HumanObservation	Andrés González	nativa	Stevia satureifolia	2014-02-13	2014	2	13	South America | Uruguay | Rocha	South America	Uruguay	UY	Rocha	Cabo Polonio	-34.357909	-53.772775	WGS84	30	1e-6	Andrés González	Andrés González	http://www.tropicos.org/Name/2716388	Stevia satureifolia (Lam.) Cav.	IPNI (2020). International Plant Names Index. The Royal Botanic Gardens, Kew, Harvard University Herbaria & Libraries and Australian National Botanic Gardens. http://www.ipni.org Accessed on: 2020-06-19	Plantae | Tracheophyta | Magnoliopsida | Asterales | Asteraceae | Stevia	Plantae	Tracheophyta	Magnoliopsida	Asterales	Asteraceae	Stevia	satureifolia		species	(Lam.) Cav.					https://doi.org/10.15468/numhq3
Biodiversidata:Plantas:GonzalezAndres:34		HumanObservation	Andrés González	introducida	Taraxacum officinale	2011-09-07	2011	9	7	South America | Uruguay | Montevideo	South America	Uruguay	UY	Montevideo	Sayago	-34.838506	-56.218444	WGS84	30	1e-6	Andrés González	Andrés González	http://www.tropicos.org/Name/2726999	Taraxacum officinale F.H. Wigg.	Zuloaga, F., Belgrano, M., & Zanotti, C. (2019). Actualización del Catálogo de las Plantas Vasculares del Cono Sur. Darwiniana, Nueva Serie, 7(2), 208-278. https://doi.org/10.14522/darwiniana.2019.72.861. Accessed on: 2020-06-19	Plantae | Tracheophyta | Magnoliopsida | Asterales | Asteraceae | Taraxacum	Plantae	Tracheophyta	Magnoliopsida	Asterales	Asteraceae	Taraxacum	officinale		species	F.H. Wigg.					https://doi.org/10.15468/numhq3
Biodiversidata:Plantas:GonzalezAndres:35		HumanObservation	Andrés González	nativa	Tessaria absinthoides	2010-11-19	2010	11	19	South America | Uruguay | Canelones	South America	Uruguay	UY	Canelones	Shangrilá	-34.861532	-55.997801	WGS84	30	1e-6	Andrés González	Andrés González	http://www.worldfloraonline.org/taxon/wfo-0000062014	Tessaria absinthioides (Hook. & Arn.) DC.	Zuloaga, F., Belgrano, M., & Zanotti, C. (2019). Actualización del Catálogo de las Plantas Vasculares del Cono Sur. Darwiniana, Nueva Serie, 7(2), 208-278. https://doi.org/10.14522/darwiniana.2019.72.861. Accessed on: 2020-06-19	Plantae | Tracheophyta | Magnoliopsida | Asterales | Asteraceae | Tessaria	Plantae	Tracheophyta	Magnoliopsida	Asterales	Asteraceae	Tessaria	absinthioides		species	(Hook. & Arn.) DC.					https://doi.org/10.15468/numhq3
Biodiversidata:Plantas:GonzalezAndres:36		HumanObservation	Andrés González	nativa	Thelesperma megapotamica	2011-10-10	2011	10	10	South America | Uruguay | Soriano	South America	Uruguay	UY	Soriano	Palmar	-33.047545	-57.464161	WGS84	30	1e-6	Andrés González	Andrés González	http://www.worldfloraonline.org/taxon/wfo-0000019734	Thelesperma megapotamicum (Spreng.) Kuntze	Zuloaga, F., Belgrano, M., & Zanotti, C. (2019). Actualización del Catálogo de las Plantas Vasculares del Cono Sur. Darwiniana, Nueva Serie, 7(2), 208-278. https://doi.org/10.14522/darwiniana.2019.72.861. Accessed on: 2020-06-19	Plantae | Tracheophyta | Magnoliopsida | Asterales | Asteraceae | Thelesperma	Plantae	Tracheophyta	Magnoliopsida	Asterales	Asteraceae	Thelesperma	megapotamicum		species	(Spreng.) Kuntze					https://doi.org/10.15468/numhq3
Biodiversidata:Plantas:GonzalezAndres:37		HumanObservation	Andrés González	nativa	Trichocline humilis	2012-12-28	2012	12	28	South America | Uruguay | Río Negro	South America	Uruguay	UY	Río Negro	Palmar	-33.051203	-57.443358	WGS84	30	1e-6	Andrés González	Andrés González	http://www.worldfloraonline.org/taxon/wfo-0000115645	Trichocline humilis Less.	Zuloaga, F., Belgrano, M., & Zanotti, C. (2019). Actualización del Catálogo de las Plantas Vasculares del Cono Sur. Darwiniana, Nueva Serie, 7(2), 208-278. https://doi.org/10.14522/darwiniana.2019.72.861. Accessed on: 2020-06-19	Plantae | Tracheophyta | Magnoliopsida | Asterales | Asteraceae | Trichocline	Plantae	Tracheophyta	Magnoliopsida	Asterales	Asteraceae	Trichocline	humilis		species	Less.					https://doi.org/10.15468/numhq3
Biodiversidata:Plantas:GonzalezAndres:38		HumanObservation	Andrés González	nativa	Trichocline incana	2011-10-10	2011	10	10	South America | Uruguay | Soriano	South America	Uruguay	UY	Soriano	Palmar	-33.068207	-57.459341	WGS84	30	1e-6	Andrés González	Andrés González	http://www.worldfloraonline.org/taxon/wfo-0000043693	Trichocline incana (Lam.) Cass.	Zuloaga, F., Belgrano, M., & Zanotti, C. (2019). Actualización del Catálogo de las Plantas Vasculares del Cono Sur. Darwiniana, Nueva Serie, 7(2), 208-278. https://doi.org/10.14522/darwiniana.2019.72.861. Accessed on: 2020-06-19	Plantae | Tracheophyta | Magnoliopsida | Asterales | Asteraceae | Trichocline	Plantae	Tracheophyta	Magnoliopsida	Asterales	Asteraceae	Trichocline	incana		species	(Lam.) Cass.					https://doi.org/10.15468/numhq3
Biodiversidata:Plantas:GonzalezAndres:39		HumanObservation	Andrés González	nativa	Trixis praestans	2010-01-02	2010	1	2	South America | Uruguay | Río Negro	South America	Uruguay	UY	Río Negro	Cerro Negro	-33.036633	-57.440689	WGS84	30	1e-6	Andrés González	Andrés González	http://www.worldfloraonline.org/taxon/wfo-0000087784	Trixis praestans (Vell.) Cabrera	Zuloaga, F., Belgrano, M., & Zanotti, C. (2019). Actualización del Catálogo de las Plantas Vasculares del Cono Sur. Darwiniana, Nueva Serie, 7(2), 208-278. https://doi.org/10.14522/darwiniana.2019.72.861. Accessed on: 2020-06-19	Plantae | Tracheophyta | Magnoliopsida | Asterales | Asteraceae | Trixis	Plantae	Tracheophyta	Magnoliopsida	Asterales	Asteraceae	Trixis	praestans		species	(Vell.) Cabrera					https://doi.org/10.15468/numhq3
Biodiversidata:Plantas:GonzalezAndres:40		HumanObservation	Andrés González	nativa	Vernonia echioides	2009-11-08	2009	11	8	South America | Uruguay | Durazno	South America	Uruguay	UY	Durazno	Villa del Carmen	-33.146693	-55.963745	WGS84	30	1e-6	Andrés González	Andrés González	http://www.worldfloraonline.org/taxon/wfo-0000032277	Vernonia echioides Less.	Zuloaga, F., Belgrano, M., & Zanotti, C. (2019). Actualización del Catálogo de las Plantas Vasculares del Cono Sur. Darwiniana, Nueva Serie, 7(2), 208-278. https://doi.org/10.14522/darwiniana.2019.72.861. Accessed on: 2020-06-19	Plantae | Tracheophyta | Magnoliopsida | Asterales | Asteraceae | Vernonia	Plantae	Tracheophyta	Magnoliopsida	Asterales	Asteraceae	Vernonia	echioides		species	Less.					https://doi.org/10.15468/numhq3
Biodiversidata:Plantas:GonzalezAndres:41		HumanObservation	Andrés González	nativa	Chrysolaena flexuosa	2010-11-27	2010	11	27	South America | Uruguay | Soriano	South America	Uruguay	UY	Soriano	Palmar	-33.074804	-57.46681	WGS84	30	1e-6	Andrés González	Andrés González	http://www.tropicos.org/Name/2734851	Chrysolaena flexuosa (Sims) H. Rob.	Zuloaga, F., Belgrano, M., & Zanotti, C. (2019). Actualización del Catálogo de las Plantas Vasculares del Cono Sur. Darwiniana, Nueva Serie, 7(2), 208-278. https://doi.org/10.14522/darwiniana.2019.72.861. Accessed on: 2020-06-19	Plantae | Tracheophyta | Magnoliopsida | Asterales | Asteraceae | Chrysolaena	Plantae	Tracheophyta	Magnoliopsida	Asterales	Asteraceae	Chrysolaena	flexuosa		species	(Sims) H. Rob.					https://doi.org/10.15468/numhq3
Biodiversidata:Plantas:GonzalezAndres:42		HumanObservation	Andrés González	nativa	Vernonia incana	2011-04-19	2011	4	19	South America | Uruguay | Soriano	South America	Uruguay	UY	Soriano	Palmar	-33.047185	-57.459522	WGS84	30	1e-6	Andrés González	Andrés González	http://www.worldfloraonline.org/taxon/wfo-0000037479	Vernonia incana Less.	Zuloaga, F., Belgrano, M., & Zanotti, C. (2019). Actualización del Catálogo de las Plantas Vasculares del Cono Sur. Darwiniana, Nueva Serie, 7(2), 208-278. https://doi.org/10.14522/darwiniana.2019.72.861. Accessed on: 2020-06-19	Plantae | Tracheophyta | Magnoliopsida | Asterales | Asteraceae | Vernonia	Plantae	Tracheophyta	Magnoliopsida	Asterales	Asteraceae	Vernonia	incana		species	Less.					https://doi.org/10.15468/numhq3
Biodiversidata:Plantas:GonzalezAndres:43		HumanObservation	Andrés González	nativa	Vernonanthura montevidensis	2009-11-28	2009	11	28	South America | Uruguay | Soriano	South America	Uruguay	UY	Soriano	Palmar	-33.05381	-57.463135	WGS84	30	1e-6	Andrés González	Andrés González	http://www.worldfloraonline.org/taxon/wfo-0000138247	Vernonanthura montevidensis (Spreng.) H.Rob.	Zuloaga, F., Belgrano, M., & Zanotti, C. (2019). Actualización del Catálogo de las Plantas Vasculares del Cono Sur. Darwiniana, Nueva Serie, 7(2), 208-278. https://doi.org/10.14522/darwiniana.2019.72.861. Accessed on: 2020-06-19	Plantae | Tracheophyta | Magnoliopsida | Asterales | Asteraceae | Vernonanthura	Plantae	Tracheophyta	Magnoliopsida	Asterales	Asteraceae	Vernonanthura	montevidensis		species	(Spreng.) H.Rob.					https://doi.org/10.15468/numhq3
Biodiversidata:Plantas:GonzalezAndres:44		HumanObservation	Andrés González	nativa	Chrysolaena platensis	2012-02-12	2012	2	12	South America | Uruguay | Canelones	South America	Uruguay	UY	Canelones	Colinas de Solymar	-34.798066	-55.947252	WGS84	30	1e-6	Andrés González	Andrés González	http://www.worldfloraonline.org/taxon/wfo-0000114817	Chrysolaena platensis (Spreng.) H.Rob.	Zuloaga, F., Belgrano, M., & Zanotti, C. (2019). Actualización del Catálogo de las Plantas Vasculares del Cono Sur. Darwiniana, Nueva Serie, 7(2), 208-278. https://doi.org/10.14522/darwiniana.2019.72.861. Accessed on: 2020-06-19	Plantae | Tracheophyta | Magnoliopsida | Asterales | Asteraceae | Chrysolaena	Plantae	Tracheophyta	Magnoliopsida	Asterales	Asteraceae	Chrysolaena	platensis		species	(Spreng.) H.Rob.					https://doi.org/10.15468/numhq3
Biodiversidata:Plantas:GonzalezAndres:45		HumanObservation	Andrés González	nativa	Vernonia squarrosa	2011-12-08	2011	12	8	South America | Uruguay | Soriano	South America	Uruguay	UY	Soriano	Palmar	-33.067302	-57.459564	WGS84	30	1e-6	Andrés González	Andrés González	http://www.worldfloraonline.org/taxon/wfo-0000133064	Lessingianthus plantaginodes (Kuntze) H.Rob.	Zuloaga, F., Belgrano, M., & Zanotti, C. (2019). Actualización del Catálogo de las Plantas Vasculares del Cono Sur. Darwiniana, Nueva Serie, 7(2), 208-278. https://doi.org/10.14522/darwiniana.2019.72.861. Accessed on: 2020-06-19	Plantae | Tracheophyta | Magnoliopsida | Asterales | Asteraceae | Lessingianthus	Plantae	Tracheophyta	Magnoliopsida	Asterales	Asteraceae	Lessingianthus	plantaginodes		species	(Kuntze) H.Rob.					https://doi.org/10.15468/numhq3
Biodiversidata:Plantas:GonzalezAndres:46		HumanObservation	Andrés González	introducida	Xanthium strumarium	2013-03-30	2013	3	30	South America | Uruguay | Río Negro	South America	Uruguay	UY	Río Negro	Palmar	-33.052865	-57.448352	WGS84	30	1e-6	Andrés González	Andrés González	http://www.worldfloraonline.org/taxon/wfo-0000082132	Xanthium strumarium L.	Zuloaga, F., Belgrano, M., & Zanotti, C. (2019). Actualización del Catálogo de las Plantas Vasculares del Cono Sur. Darwiniana, Nueva Serie, 7(2), 208-278. https://doi.org/10.14522/darwiniana.2019.72.861. Accessed on: 2020-06-19	Plantae | Tracheophyta | Magnoliopsida | Asterales | Asteraceae | Xanthium	Plantae	Tracheophyta	Magnoliopsida	Asterales	Asteraceae	Xanthium	strumarium		species	L.					https://doi.org/10.15468/numhq3
Biodiversidata:Plantas:GonzalezAndres:47		HumanObservation	Andrés González	nativa	Hyptis lappacea	2009-02-13	2009	2	13	South America | Uruguay | Soriano	South America	Uruguay	UY	Soriano	Palmar	-33.052289	-57.458308	WGS84	30	1e-6	Andrés González	Andrés González	http://www.worldfloraonline.org/taxon/wfo-0000216782	Hyptis lappacea Benth.	Zuloaga, F., Belgrano, M., & Zanotti, C. (2019). Actualización del Catálogo de las Plantas Vasculares del Cono Sur. Darwiniana, Nueva Serie, 7(2), 208-278. https://doi.org/10.14522/darwiniana.2019.72.861. Accessed on: 2020-06-19	Plantae | Tracheophyta | Magnoliopsida | Lamiales | Lamiaceae | Hyptis	Plantae	Tracheophyta	Magnoliopsida	Lamiales	Lamiaceae	Hyptis	lappacea		species	Benth.					https://doi.org/10.15468/numhq3
Biodiversidata:Plantas:GonzalezAndres:48		HumanObservation	Andrés González	nativa	Cantinoa mutabilis	2012-03-02	2012	3	2	South America | Uruguay | Soriano	South America	Uruguay	UY	Soriano	Palmar	-33.061484	-57.463903	WGS84	30	1e-6	Andrés González	Andrés González	http://www.tropicos.org/Name/100381944	Cantinoa mutabilis (Rich.) Harley & J.F.B. Pastore	Zuloaga, F., Belgrano, M., & Zanotti, C. (2019). Actualización del Catálogo de las Plantas Vasculares del Cono Sur. Darwiniana, Nueva Serie, 7(2), 208-278. https://doi.org/10.14522/darwiniana.2019.72.861. Accessed on: 2020-06-19	Plantae | Tracheophyta | Magnoliopsida | Lamiales | Lamiaceae | Cantinoa	Plantae	Tracheophyta	Magnoliopsida	Lamiales	Lamiaceae	Cantinoa	mutabilis		species	(Rich.) Harley & J.F.B. Pastore					https://doi.org/10.15468/numhq3
Biodiversidata:Plantas:GonzalezAndres:49		HumanObservation	Andrés González	introducida	Marrubium vulgare	2009-11-07	2009	11	7	South America | Uruguay | Durazno	South America	Uruguay	UY	Durazno	Villa del Carmen	-33.145431	-55.962735	WGS84	30	1e-6	Andrés González	Andrés González	http://www.worldfloraonline.org/taxon/wfo-0000236711	Marrubium vulgare L.	Zuloaga, F., Belgrano, M., & Zanotti, C. (2019). Actualización del Catálogo de las Plantas Vasculares del Cono Sur. Darwiniana, Nueva Serie, 7(2), 208-278. https://doi.org/10.14522/darwiniana.2019.72.861. Accessed on: 2020-06-19	Plantae | Tracheophyta | Magnoliopsida | Lamiales | Lamiaceae | Marrubium	Plantae	Tracheophyta	Magnoliopsida	Lamiales	Lamiaceae	Marrubium	vulgare		species	L.					https://doi.org/10.15468/numhq3
Biodiversidata:Plantas:GonzalezAndres:50		HumanObservation	Andrés González	nativa	Ocimum selloi	2012-02-27	2012	2	27	South America | Uruguay | Soriano	South America	Uruguay	UY	Soriano	Palmar	-33.047766	-57.457591	WGS84	30	1e-6	Andrés González	Andrés González	http://www.worldfloraonline.org/taxon/wfo-0000253253	Ocimum carnosum (Spreng.) Link & Otto ex Benth.	Zuloaga, F., Belgrano, M., & Zanotti, C. (2019). Actualización del Catálogo de las Plantas Vasculares del Cono Sur. Darwiniana, Nueva Serie, 7(2), 208-278. https://doi.org/10.14522/darwiniana.2019.72.861. Accessed on: 2020-06-19	Plantae | Tracheophyta | Magnoliopsida | Lamiales | Lamiaceae | Ocimum	Plantae	Tracheophyta	Magnoliopsida	Lamiales	Lamiaceae	Ocimum	carnosum		species	(Spreng.) Link & Otto ex Benth.					https://doi.org/10.15468/numhq3
Biodiversidata:Plantas:GonzalezAndres:51		HumanObservation	Andrés González	nativa	Salvia ovalifolia	2012-12-28	2012	12	28	South America | Uruguay | Río Negro	South America	Uruguay	UY	Río Negro	Cerro de la Palmera	-33.021141	-57.463061	WGS84	30	1e-6	Andrés González	Andrés González	http://www.worldfloraonline.org/taxon/wfo-0000301816	Salvia ovalifolia A.St.-Hil. ex Benth.	Zuloaga, F., Belgrano, M., & Zanotti, C. (2019). Actualización del Catálogo de las Plantas Vasculares del Cono Sur. Darwiniana, Nueva Serie, 7(2), 208-278. https://doi.org/10.14522/darwiniana.2019.72.861. Accessed on: 2020-06-19	Plantae | Tracheophyta | Magnoliopsida | Lamiales | Lamiaceae | Salvia	Plantae	Tracheophyta	Magnoliopsida	Lamiales	Lamiaceae	Salvia	ovalifolia		species	A. St.-Hil. ex Benth.					https://doi.org/10.15468/numhq3
Biodiversidata:Plantas:GonzalezAndres:52		HumanObservation	Andrés González	nativa	Salvia pallida	2009-12-31	2009	12	31	South America | Uruguay | Soriano	South America	Uruguay	UY	Soriano	Palmar	-33.048602	-57.459729	WGS84	30	1e-6	Andrés González	Andrés González	http://www.worldfloraonline.org/taxon/wfo-0000301832	Salvia pallida Benth.	Zuloaga, F., Belgrano, M., & Zanotti, C. (2019). Actualización del Catálogo de las Plantas Vasculares del Cono Sur. Darwiniana, Nueva Serie, 7(2), 208-278. https://doi.org/10.14522/darwiniana.2019.72.861. Accessed on: 2020-06-19	Plantae | Tracheophyta | Magnoliopsida | Lamiales | Lamiaceae | Salvia	Plantae	Tracheophyta	Magnoliopsida	Lamiales	Lamiaceae	Salvia	pallida		species	Benth.					https://doi.org/10.15468/numhq3
Biodiversidata:Plantas:GonzalezAndres:53		HumanObservation	Andrés González	nativa	Salvia procurrens	2010-10-11	2010	10	11	South America | Uruguay | Soriano	South America	Uruguay	UY	Soriano	Palmar	-33.0501	-57.457774	WGS84	30	1e-6	Andrés González	Andrés González	http://www.worldfloraonline.org/taxon/wfo-0000302009	Salvia procurrens Benth.	Zuloaga, F., Belgrano, M., & Zanotti, C. (2019). Actualización del Catálogo de las Plantas Vasculares del Cono Sur. Darwiniana, Nueva Serie, 7(2), 208-278. https://doi.org/10.14522/darwiniana.2019.72.861. Accessed on: 2020-06-19	Plantae | Tracheophyta | Magnoliopsida | Lamiales | Lamiaceae | Salvia	Plantae	Tracheophyta	Magnoliopsida	Lamiales	Lamiaceae	Salvia	procurrens		species	Benth.					https://doi.org/10.15468/numhq3
Biodiversidata:Plantas:GonzalezAndres:54		HumanObservation	Andrés González	nativa	Scutellaria racemosa	2009-10-25	2009	10	25	South America | Uruguay | Soriano	South America	Uruguay	UY	Soriano	Palmar	-33.066933	-57.46019	WGS84	30	1e-6	Andrés González	Andrés González	http://www.worldfloraonline.org/taxon/wfo-0000308364	Scutellaria racemosa Pers.	Zuloaga, F., Belgrano, M., & Zanotti, C. (2019). Actualización del Catálogo de las Plantas Vasculares del Cono Sur. Darwiniana, Nueva Serie, 7(2), 208-278. https://doi.org/10.14522/darwiniana.2019.72.861. Accessed on: 2020-06-19	Plantae | Tracheophyta | Magnoliopsida | Lamiales | Lamiaceae | Scutellaria	Plantae	Tracheophyta	Magnoliopsida	Lamiales	Lamiaceae	Scutellaria	racemosa		species	Pers.					https://doi.org/10.15468/numhq3
Biodiversidata:Plantas:GonzalezAndres:55		HumanObservation	Andrés González	introducida	Stachys arvensis	2010-06-20	2010	6	20	South America | Uruguay | Soriano	South America	Uruguay	UY	Soriano	Palmar	-33.06561	-57.459876	WGS84	30	1e-6	Andrés González	Andrés González	http://www.worldfloraonline.org/taxon/wfo-0000313721	Stachys arvensis (L.) L.	Zuloaga, F., Belgrano, M., & Zanotti, C. (2019). Actualización del Catálogo de las Plantas Vasculares del Cono Sur. Darwiniana, Nueva Serie, 7(2), 208-278. https://doi.org/10.14522/darwiniana.2019.72.861. Accessed on: 2020-06-19	Plantae | Tracheophyta | Magnoliopsida | Lamiales | Lamiaceae | Stachys	Plantae	Tracheophyta	Magnoliopsida	Lamiales	Lamiaceae	Stachys	arvensis		species	(L.) L.					https://doi.org/10.15468/numhq3
Biodiversidata:Plantas:GonzalezAndres:56		HumanObservation	Andrés González	nativa	Stachys gilliessii	2012-11-02	2012	11	2	South America | Uruguay | Soriano	South America	Uruguay	UY	Soriano	Palmar	-33.062545	-57.456242	WGS84	30	1e-6	Andrés González	Andrés González	http://www.worldfloraonline.org/taxon/wfo-0000314036	Stachys gilliesii Benth.	Zuloaga, F., Belgrano, M., & Zanotti, C. (2019). Actualización del Catálogo de las Plantas Vasculares del Cono Sur. Darwiniana, Nueva Serie, 7(2), 208-278. https://doi.org/10.14522/darwiniana.2019.72.861. Accessed on: 2020-06-19	Plantae | Tracheophyta | Magnoliopsida | Lamiales | Lamiaceae | Stachys	Plantae	Tracheophyta	Magnoliopsida	Lamiales	Lamiaceae	Stachys	gilliesii		species	Benth.					https://doi.org/10.15468/numhq3
Biodiversidata:Plantas:GonzalezAndres:57		HumanObservation	Andrés González	nativa	Teucrium cubense	2009-10-26	2009	10	26	South America | Uruguay | Soriano	South America	Uruguay	UY	Soriano	Palmar	-33.063394	-57.464837	WGS84	30	1e-6	Andrés González	Andrés González	http://www.worldfloraonline.org/taxon/wfo-0000322042	Teucrium cubense Jacq.	Zuloaga, F., Belgrano, M., & Zanotti, C. (2019). Actualización del Catálogo de las Plantas Vasculares del Cono Sur. Darwiniana, Nueva Serie, 7(2), 208-278. https://doi.org/10.14522/darwiniana.2019.72.861. Accessed on: 2020-06-19	Plantae | Tracheophyta | Magnoliopsida | Lamiales | Lamiaceae | Teucrium	Plantae	Tracheophyta	Magnoliopsida	Lamiales	Lamiaceae	Teucrium	cubense		species	Jacq.					https://doi.org/10.15468/numhq3
Biodiversidata:Plantas:GonzalezAndres:58		HumanObservation	Andrés González	nativa	Blepharocalyx salicifolius	2014-02-14	2014	2	14	South America | Uruguay | Rocha	South America	Uruguay	UY	Rocha	Cabo Polonio	-34.395314	-53.820175	WGS84	30	1e-6	Andrés González	Andrés González	http://www.worldfloraonline.org/taxon/wfo-0000344092	Blepharocalyx salicifolius (Kunth) O.Berg	Zuloaga, F., Belgrano, M., & Zanotti, C. (2019). Actualización del Catálogo de las Plantas Vasculares del Cono Sur. Darwiniana, Nueva Serie, 7(2), 208-278. https://doi.org/10.14522/darwiniana.2019.72.861. Accessed on: 2020-06-19	Plantae | Tracheophyta | Magnoliopsida | Myrtales | Myrtaceae | Blepharocalyx	Plantae	Tracheophyta	Magnoliopsida	Myrtales	Myrtaceae	Blepharocalyx	salicifolius		species	(Kunth) O.Berg					https://doi.org/10.15468/numhq3
Biodiversidata:Plantas:GonzalezAndres:59		HumanObservation	Andrés González	nativa	Eugenia uniflora	2011-12-09	2011	12	9	South America | Uruguay | Soriano	South America	Uruguay	UY	Soriano	Palmar	-33.047571	-57.457809	WGS84	30	1e-6	Andrés González	Andrés González	http://www.worldfloraonline.org/taxon/wfo-0000959411	Eugenia uniflora L.	Zuloaga, F., Belgrano, M., & Zanotti, C. (2019). Actualización del Catálogo de las Plantas Vasculares del Cono Sur. Darwiniana, Nueva Serie, 7(2), 208-278. https://doi.org/10.14522/darwiniana.2019.72.861. Accessed on: 2020-06-19	Plantae | Tracheophyta | Magnoliopsida | Myrtales | Myrtaceae | Eugenia	Plantae	Tracheophyta	Magnoliopsida	Myrtales	Myrtaceae	Eugenia	uniflora		species	L.					https://doi.org/10.15468/numhq3
Biodiversidata:Plantas:GonzalezAndres:60		HumanObservation	Andrés González	nativa	Eugenia uruguayensis	2011-12-21	2011	12	21	South America | Uruguay | Rivera	South America	Uruguay	UY	Rivera	Cerro Buena Vista	-31.344341	-55.748665	WGS84	30	1e-6	Andrés González	Andrés González	http://www.worldfloraonline.org/taxon/wfo-0000959422	Eugenia uruguayensis Cambess.	Zuloaga, F., Belgrano, M., & Zanotti, C. (2019). Actualización del Catálogo de las Plantas Vasculares del Cono Sur. Darwiniana, Nueva Serie, 7(2), 208-278. https://doi.org/10.14522/darwiniana.2019.72.861. Accessed on: 2020-06-19	Plantae | Tracheophyta | Magnoliopsida | Myrtales | Myrtaceae | Eugenia	Plantae	Tracheophyta	Magnoliopsida	Myrtales	Myrtaceae	Eugenia	uruguayensis		species	Cambess.					https://doi.org/10.15468/numhq3
Biodiversidata:Plantas:GonzalezAndres:61		HumanObservation	Andrés González	nativa	Myrceugenia euosma	2013-04-07	2013	4	7	South America | Uruguay | Treinta y Tres	South America	Uruguay	UY	Treinta y Tres	Quebrada de los Cuervos	-32.922122	-54.456931	WGS84	30	1e-6	Andrés González	Andrés González	http://www.worldfloraonline.org/taxon/wfo-0000247094	Myrceugenia euosma (O.Berg) D.Legrand	Zuloaga, F., Belgrano, M., & Zanotti, C. (2019). Actualización del Catálogo de las Plantas Vasculares del Cono Sur. Darwiniana, Nueva Serie, 7(2), 208-278. https://doi.org/10.14522/darwiniana.2019.72.861. Accessed on: 2020-06-19	Plantae | Tracheophyta | Magnoliopsida | Myrtales | Myrtaceae | Myrceugenia	Plantae	Tracheophyta	Magnoliopsida	Myrtales	Myrtaceae	Myrceugenia	euosma		species	(O.Berg) D.Legrand					https://doi.org/10.15468/numhq3
Biodiversidata:Plantas:GonzalezAndres:62		HumanObservation	Andrés González	nativa	Myrceugenia glaucescens	2009-11-28	2009	11	28	South America | Uruguay | Soriano	South America	Uruguay	UY	Soriano	Palmar	-33.041944	-57.458669	WGS84	30	1e-6	Andrés González	Andrés González	http://www.worldfloraonline.org/taxon/wfo-0000247108	Myrceugenia glaucescens (Cambess.) D.Legrand & Kausel	Zuloaga, F., Belgrano, M., & Zanotti, C. (2019). Actualización del Catálogo de las Plantas Vasculares del Cono Sur. Darwiniana, Nueva Serie, 7(2), 208-278. https://doi.org/10.14522/darwiniana.2019.72.861. Accessed on: 2020-06-19	Plantae | Tracheophyta | Magnoliopsida | Myrtales | Myrtaceae | Myrceugenia	Plantae	Tracheophyta	Magnoliopsida	Myrtales	Myrtaceae	Myrceugenia	glaucescens		species	(Cambess.) D.Legrand & Kausel					https://doi.org/10.15468/numhq3
Biodiversidata:Plantas:GonzalezAndres:63		HumanObservation	Andrés González	nativa	Myrcia selloi	2010-12-08	2010	12	8	South America | Uruguay | Artigas	South America	Uruguay	UY	Artigas	Rincón de Franquía	-30.196067	-57.644099	WGS84	30	1e-6	Andrés González	Andrés González	http://www.worldfloraonline.org/taxon/wfo-0000247874	Myrcia selloi (Spreng.) N.Silveira	Zuloaga, F., Belgrano, M., & Zanotti, C. (2019). Actualización del Catálogo de las Plantas Vasculares del Cono Sur. Darwiniana, Nueva Serie, 7(2), 208-278. https://doi.org/10.14522/darwiniana.2019.72.861. Accessed on: 2020-06-19	Plantae | Tracheophyta | Magnoliopsida | Myrtales | Myrtaceae | Myrcia	Plantae	Tracheophyta	Magnoliopsida	Myrtales	Myrtaceae	Myrcia	selloi		species	(Spreng.) N.Silveira					https://doi.org/10.15468/numhq3
Biodiversidata:Plantas:GonzalezAndres:64		HumanObservation	Andrés González	nativa	Myrcianthes cisplatensis	2010-10-31	2010	10	31	South America | Uruguay | Soriano	South America	Uruguay	UY	Soriano	Cerro Camundá	-33.092233	-57.451154	WGS84	30	1e-6	Andrés González	Andrés González	http://www.worldfloraonline.org/taxon/wfo-0000248003	Myrcianthes cisplatensis (Cambess.) O.Berg	Zuloaga, F., Belgrano, M., & Zanotti, C. (2019). Actualización del Catálogo de las Plantas Vasculares del Cono Sur. Darwiniana, Nueva Serie, 7(2), 208-278. https://doi.org/10.14522/darwiniana.2019.72.861. Accessed on: 2020-06-19	Plantae | Tracheophyta | Magnoliopsida | Myrtales | Myrtaceae | Myrcianthes	Plantae	Tracheophyta	Magnoliopsida	Myrtales	Myrtaceae	Myrcianthes	cisplatensis		species	(Cambess.) O.Berg					https://doi.org/10.15468/numhq3
Biodiversidata:Plantas:GonzalezAndres:65		HumanObservation	Andrés González	nativa	Myrrhinium atropurpureum var. octandrum	2009-11-15	2009	11	15	South America | Uruguay | Lavalleja	South America	Uruguay	UY	Lavalleja	Abras de Zabaleta	-34.513707	-55.340462	WGS84	30	1e-6	Andrés González	Andrés González	http://www.worldfloraonline.org/taxon/wfo-0000248364	Myrrhinium atropurpureum var. octandrum Benth.	Zuloaga, F., Belgrano, M., & Zanotti, C. (2019). Actualización del Catálogo de las Plantas Vasculares del Cono Sur. Darwiniana, Nueva Serie, 7(2), 208-278. https://doi.org/10.14522/darwiniana.2019.72.861. Accessed on: 2020-06-19	Plantae | Tracheophyta | Magnoliopsida | Myrtales | Myrtaceae | Myrrhinium	Plantae	Tracheophyta	Magnoliopsida	Myrtales	Myrtaceae	Myrrhinium	atropurpureum	octandrum	variety	Benth.					https://doi.org/10.15468/numhq3
Biodiversidata:Plantas:GonzalezAndres:66		HumanObservation	Andrés González	nativa	Plinia rivularis	2010-12-09	2010	12	9	South America | Uruguay | Artigas	South America	Uruguay	UY	Artigas	Paso de la Cruz	-30.286942	-57.210525	WGS84	30	1e-6	Andrés González	Andrés González	http://www.worldfloraonline.org/taxon/wfo-0000278942	Plinia rivularis (Cambess.) Rotman	Zuloaga, F., Belgrano, M., & Zanotti, C. (2019). Actualización del Catálogo de las Plantas Vasculares del Cono Sur. Darwiniana, Nueva Serie, 7(2), 208-278. https://doi.org/10.14522/darwiniana.2019.72.861. Accessed on: 2020-06-19	Plantae | Tracheophyta | Magnoliopsida | Myrtales | Myrtaceae | Plinia	Plantae	Tracheophyta	Magnoliopsida	Myrtales	Myrtaceae	Plinia	rivularis		species	(Cambess.) Rotman					https://doi.org/10.15468/numhq3
Biodiversidata:Plantas:GonzalezAndres:67		HumanObservation	Andrés González	nativa	Psidium salutare var. mucronatum	2009-11-28	2009	11	28	South America | Uruguay | Soriano	South America	Uruguay	UY	Soriano	Palmar	-33.068048	-57.458951	WGS84	30	1e-6	Andrés González	Andrés González	http://www.worldfloraonline.org/taxon/wfo-0000336631	Psidium salutare var. mucronatum (Cambess.) Landrum	Zuloaga, F., Belgrano, M., & Zanotti, C. (2019). Actualización del Catálogo de las Plantas Vasculares del Cono Sur. Darwiniana, Nueva Serie, 7(2), 208-278. https://doi.org/10.14522/darwiniana.2019.72.861. Accessed on: 2020-06-19	Plantae | Tracheophyta | Magnoliopsida | Myrtales | Myrtaceae | Psidium	Plantae	Tracheophyta	Magnoliopsida	Myrtales	Myrtaceae	Psidium	salutare	mucronatum	variety	(Cambess.) Landrum					https://doi.org/10.15468/numhq3
Biodiversidata:Plantas:GonzalezAndres:68		HumanObservation	Andrés González	nativa	Psidium salutare var. sericeum	2009-12-30	2009	12	30	South America | Uruguay | Soriano	South America	Uruguay	UY	Soriano	Palmar	-33.062648	-57.463044	WGS84	30	1e-6	Andrés González	Andrés González	http://www.worldfloraonline.org/taxon/wfo-0000336633	Psidium salutare var. sericeum (Cambess.) Landrum	Zuloaga, F., Belgrano, M., & Zanotti, C. (2019). Actualización del Catálogo de las Plantas Vasculares del Cono Sur. Darwiniana, Nueva Serie, 7(2), 208-278. https://doi.org/10.14522/darwiniana.2019.72.861. Accessed on: 2020-06-19	Plantae | Tracheophyta | Magnoliopsida | Myrtales | Myrtaceae | Psidium	Plantae	Tracheophyta	Magnoliopsida	Myrtales	Myrtaceae	Psidium	salutare	sericeum	variety	(Cambess.) Landrum					https://doi.org/10.15468/numhq3
Biodiversidata:Plantas:GonzalezAndres:69		HumanObservation	Andrés González	nativa	Alternanthera paronychioides	2009-02-01	2009	2	1	South America | Uruguay | Soriano	South America	Uruguay	UY	Soriano	Palmar	-33.067233	-57.457437	WGS84	30	1e-6	Andrés González	Andrés González	http://www.worldfloraonline.org/taxon/wfo-0000528723	Alternanthera paronychioides A.St.-Hil.	Zuloaga, F., Belgrano, M., & Zanotti, C. (2019). Actualización del Catálogo de las Plantas Vasculares del Cono Sur. Darwiniana, Nueva Serie, 7(2), 208-278. https://doi.org/10.14522/darwiniana.2019.72.861. Accessed on: 2020-06-19	Plantae | Tracheophyta | Magnoliopsida | Caryophyllales | Amaranthaceae | Alternanthera	Plantae	Tracheophyta	Magnoliopsida	Caryophyllales	Amaranthaceae	Alternanthera	paronychioides		species	A. St.-Hil.					https://doi.org/10.15468/numhq3
Biodiversidata:Plantas:GonzalezAndres:70		HumanObservation	Andrés González	nativa	Alternanthera philoxeroides	2014-01-26	2014	1	26	South America | Uruguay | Rocha	South America	Uruguay	UY	Rocha	Cabo Polonio	-34.376886	-53.84268	WGS84	30	1e-6	Andrés González	Andrés González	http://www.worldfloraonline.org/taxon/wfo-0000528743	Alternanthera philoxeroides (Mart.) Griseb.	Zuloaga, F., Belgrano, M., & Zanotti, C. (2019). Actualización del Catálogo de las Plantas Vasculares del Cono Sur. Darwiniana, Nueva Serie, 7(2), 208-278. https://doi.org/10.14522/darwiniana.2019.72.861. Accessed on: 2020-06-19	Plantae | Tracheophyta | Magnoliopsida | Caryophyllales | Amaranthaceae | Alternanthera	Plantae	Tracheophyta	Magnoliopsida	Caryophyllales	Amaranthaceae	Alternanthera	philoxeroides		species	(Mart.) Griseb.					https://doi.org/10.15468/numhq3
Biodiversidata:Plantas:GonzalezAndres:71		HumanObservation	Andrés González	nativa	Gomphrena perennis	2010-11-01	2010	11	1	South America | Uruguay | Soriano	South America	Uruguay	UY	Soriano	Palmar	-33.070703	-57.459506	WGS84	30	1e-6	Andrés González	Andrés González	http://www.worldfloraonline.org/taxon/wfo-0000706167	Gomphrena perennis L.	Zuloaga, F., Belgrano, M., & Zanotti, C. (2019). Actualización del Catálogo de las Plantas Vasculares del Cono Sur. Darwiniana, Nueva Serie, 7(2), 208-278. https://doi.org/10.14522/darwiniana.2019.72.861. Accessed on: 2020-06-19	Plantae | Tracheophyta | Magnoliopsida | Caryophyllales | Amaranthaceae | Gomphrena	Plantae	Tracheophyta	Magnoliopsida	Caryophyllales	Amaranthaceae	Gomphrena	perennis		species	L.					https://doi.org/10.15468/numhq3
Biodiversidata:Plantas:GonzalezAndres:72		HumanObservation	Andrés González	nativa	Gomphrena pulchella	2013-01-09	2013	1	9	South America | Uruguay | Soriano	South America	Uruguay	UY	Soriano	Vera	-33.116775	-57.505453	WGS84	30	1e-6	Andrés González	Andrés González	http://www.worldfloraonline.org/taxon/wfo-0000706206	Gomphrena pulchella Mart.	Zuloaga, F., Belgrano, M., & Zanotti, C. (2019). Actualización del Catálogo de las Plantas Vasculares del Cono Sur. Darwiniana, Nueva Serie, 7(2), 208-278. https://doi.org/10.14522/darwiniana.2019.72.861. Accessed on: 2020-06-19	Plantae | Tracheophyta | Magnoliopsida | Caryophyllales | Amaranthaceae | Gomphrena	Plantae	Tracheophyta	Magnoliopsida	Caryophyllales	Amaranthaceae	Gomphrena	pulchella		species	Mart.					https://doi.org/10.15468/numhq3
Biodiversidata:Plantas:GonzalezAndres:73		HumanObservation	Andrés González	nativa	Iresine diffusa	2010-12-08	2010	12	8	South America | Uruguay | Artigas	South America	Uruguay	UY	Artigas	Paso Juan Matos	-30.353166	-57.588632	WGS84	30	1e-6	Andrés González	Andrés González	http://www.worldfloraonline.org/taxon/wfo-0000732153	Iresine diffusa Humb. & Bonpl. ex Willd.	Zuloaga, F., Belgrano, M., & Zanotti, C. (2019). Actualización del Catálogo de las Plantas Vasculares del Cono Sur. Darwiniana, Nueva Serie, 7(2), 208-278. https://doi.org/10.14522/darwiniana.2019.72.861. Accessed on: 2020-06-19	Plantae | Tracheophyta | Magnoliopsida | Caryophyllales | Amaranthaceae | Iresine	Plantae	Tracheophyta	Magnoliopsida	Caryophyllales	Amaranthaceae	Iresine	diffusa		species	Humb. & Bonpl. ex Willd.					https://doi.org/10.15468/numhq3
Biodiversidata:Plantas:GonzalezAndres:74		HumanObservation	Andrés González	nativa	Pfaffia gnaphalioides	2011-12-08	2011	12	8	South America | Uruguay | Soriano	South America	Uruguay	UY	Soriano	Palmar	-33.06753	-57.459145	WGS84	30	1e-6	Andrés González	Andrés González	http://www.tropicos.org/Name/1101634	Pfaffia gnaphaloides (L. f.) Mart.	Zuloaga, F., Belgrano, M., & Zanotti, C. (2019). Actualización del Catálogo de las Plantas Vasculares del Cono Sur. Darwiniana, Nueva Serie, 7(2), 208-278. https://doi.org/10.14522/darwiniana.2019.72.861. Accessed on: 2020-06-19	Plantae | Tracheophyta | Magnoliopsida | Caryophyllales | Amaranthaceae | Pfaffia	Plantae	Tracheophyta	Magnoliopsida	Caryophyllales	Amaranthaceae	Pfaffia	gnaphaloides		species	(L. f.) Mart.					https://doi.org/10.15468/numhq3
Biodiversidata:Plantas:GonzalezAndres:75		HumanObservation	Andrés González	nativa	Pfaffia tuberosa	2011-12-08	2011	12	8	South America | Uruguay | Soriano	South America	Uruguay	UY	Soriano	Palmar	-33.057773	-57.462187	WGS84	30	1e-6	Andrés González	Andrés González	http://www.worldfloraonline.org/taxon/wfo-0000737404	Pfaffia tuberosa (Spreng.) Hicken	Zuloaga, F., Belgrano, M., & Zanotti, C. (2019). Actualización del Catálogo de las Plantas Vasculares del Cono Sur. Darwiniana, Nueva Serie, 7(2), 208-278. https://doi.org/10.14522/darwiniana.2019.72.861. Accessed on: 2020-06-19	Plantae | Tracheophyta | Magnoliopsida | Caryophyllales | Amaranthaceae | Pfaffia	Plantae	Tracheophyta	Magnoliopsida	Caryophyllales	Amaranthaceae	Pfaffia	tuberosa		species	(Spreng.) Hicken					https://doi.org/10.15468/numhq3
Biodiversidata:Plantas:GonzalezAndres:76		HumanObservation	Andrés González	nativa	Habranthus tubispathus	2012-11-02	2012	11	2	South America | Uruguay | Soriano	South America	Uruguay	UY	Soriano	Palmar	-33.065223	-57.458981	WGS84	30	1e-6	Andrés González	Andrés González	http://www.worldfloraonline.org/taxon/wfo-0000646862	Habranthus tubispathus (L'Hér.) Traub	Zuloaga, F., Belgrano, M., & Zanotti, C. (2019). Actualización del Catálogo de las Plantas Vasculares del Cono Sur. Darwiniana, Nueva Serie, 7(2), 208-278. https://doi.org/10.14522/darwiniana.2019.72.861. Accessed on: 2020-06-19	Plantae | Tracheophyta | Liliopsida | Asparagales | Amaryllidaceae | Habranthus	Plantae	Tracheophyta	Liliopsida	Asparagales	Amaryllidaceae	Habranthus	tubispathus		species	(L'Hér.) Traub					https://doi.org/10.15468/numhq3
Biodiversidata:Plantas:GonzalezAndres:77		HumanObservation	Andrés González	nativa	Beauverdia vittata	2012-04-29	2012	4	29	South America | Uruguay | Soriano	South America	Uruguay	UY	Soriano	Palmar	-33.061997	-57.462994	WGS84	30	1e-6	Andrés González	Andrés González	http://www.tropicos.org/Name/1202187	Beauverdia vittata (Griseb.) Herter	Zuloaga, F., Belgrano, M., & Zanotti, C. (2019). Actualización del Catálogo de las Plantas Vasculares del Cono Sur. Darwiniana, Nueva Serie, 7(2), 208-278. https://doi.org/10.14522/darwiniana.2019.72.861. Accessed on: 2020-06-19	Plantae | Tracheophyta | Liliopsida | Asparagales | Amaryllidaceae | Beauverdia	Plantae	Tracheophyta	Liliopsida	Asparagales	Amaryllidaceae	Beauverdia	vittata		species	(Griseb.) Herter					https://doi.org/10.15468/numhq3
Biodiversidata:Plantas:GonzalezAndres:78		HumanObservation	Andrés González	nativa	Nothoscordum montevidense	2010-05-09	2010	5	9	South America | Uruguay | Soriano	South America	Uruguay	UY	Soriano	Palmar	-33.062735000000004	-57.463164	WGS84	30	1e-6	Andrés González	Andrés González	http://www.worldfloraonline.org/taxon/wfo-0000696350	Nothoscordum montevidense Beauverd	Zuloaga, F., Belgrano, M., & Zanotti, C. (2019). Actualización del Catálogo de las Plantas Vasculares del Cono Sur. Darwiniana, Nueva Serie, 7(2), 208-278. https://doi.org/10.14522/darwiniana.2019.72.861. Accessed on: 2020-06-19	Plantae | Tracheophyta | Liliopsida | Asparagales | Amaryllidaceae | Nothoscordum	Plantae	Tracheophyta	Liliopsida	Asparagales	Amaryllidaceae	Nothoscordum	montevidense		species	Beauverd					https://doi.org/10.15468/numhq3
Biodiversidata:Plantas:GonzalezAndres:79		HumanObservation	Andrés González	nativa	Trithrinax campestris	2011-12-28	2011	12	28	South America | Uruguay | Soriano	South America	Uruguay	UY	Soriano	Vera	-33.062678	-57.5371	WGS84	30	1e-6	Andrés González	Andrés González	http://www.worldfloraonline.org/taxon/wfo-0000328659	Trithrinax campestris (Burmeist.) Drude & Griseb.	Zuloaga, F., Belgrano, M., & Zanotti, C. (2019). Actualización del Catálogo de las Plantas Vasculares del Cono Sur. Darwiniana, Nueva Serie, 7(2), 208-278. https://doi.org/10.14522/darwiniana.2019.72.861. Accessed on: 2020-06-19	Plantae | Tracheophyta | Liliopsida | Arecales | Arecaceae | Trithrinax	Plantae	Tracheophyta	Liliopsida	Arecales	Arecaceae	Trithrinax	campestris		species	(Burmeist.) Drude & Griseb.					https://doi.org/10.15468/numhq3
Biodiversidata:Plantas:GonzalezAndres:80		HumanObservation	Andrés González	nativa	Aristolochia fimbriata	2009-02-13	2009	2	13	South America | Uruguay | Soriano	South America	Uruguay	UY	Soriano	Palmar	-33.047174	-57.456034	WGS84	30	1e-6	Andrés González	Andrés González	http://www.worldfloraonline.org/taxon/wfo-0000547788	Aristolochia fimbriata Cham.	Zuloaga, F., Belgrano, M., & Zanotti, C. (2019). Actualización del Catálogo de las Plantas Vasculares del Cono Sur. Darwiniana, Nueva Serie, 7(2), 208-278. https://doi.org/10.14522/darwiniana.2019.72.861. Accessed on: 2020-06-19	Plantae | Tracheophyta | Magnoliopsida | Piperales | Aristolochiaceae | Aristolochia	Plantae	Tracheophyta	Magnoliopsida	Piperales	Aristolochiaceae	Aristolochia	fimbriata		species	Cham.					https://doi.org/10.15468/numhq3
Biodiversidata:Plantas:GonzalezAndres:81		HumanObservation	Andrés González	nativa	Aristolochia trilobata	2011-10-29	2011	10	29	South America | Uruguay | Canelones	South America	Uruguay	UY	Canelones	Shangrilá	-34.867213	-56.00654	WGS84	30	1e-6	Andrés González	Andrés González	http://www.worldfloraonline.org/taxon/wfo-0000548425	Aristolochia trilobata L.	Zuloaga, F., Belgrano, M., & Zanotti, C. (2019). Actualización del Catálogo de las Plantas Vasculares del Cono Sur. Darwiniana, Nueva Serie, 7(2), 208-278. https://doi.org/10.14522/darwiniana.2019.72.861. Accessed on: 2020-06-19	Plantae | Tracheophyta | Magnoliopsida | Piperales | Aristolochiaceae | Aristolochia	Plantae	Tracheophyta	Magnoliopsida	Piperales	Aristolochiaceae	Aristolochia	trilobata		species	L.					https://doi.org/10.15468/numhq3
Biodiversidata:Plantas:GonzalezAndres:82		HumanObservation	Andrés González	nativa	Aristolochia stuckertii	2011-12-06	2011	12	6	South America | Uruguay | Soriano	South America	Uruguay	UY	Soriano	Palmar	-33.063587	-57.458475	WGS84	30	1e-6	Andrés González	Andrés González	http://www.worldfloraonline.org/taxon/wfo-0000548368	Aristolochia stuckertii Speg.	Zuloaga, F., Belgrano, M., & Zanotti, C. (2019). Actualización del Catálogo de las Plantas Vasculares del Cono Sur. Darwiniana, Nueva Serie, 7(2), 208-278. https://doi.org/10.14522/darwiniana.2019.72.861. Accessed on: 2020-06-19	Plantae | Tracheophyta | Magnoliopsida | Piperales | Aristolochiaceae | Aristolochia	Plantae	Tracheophyta	Magnoliopsida	Piperales	Aristolochiaceae	Aristolochia	stuckertii		species	Speg.					https://doi.org/10.15468/numhq3
Biodiversidata:Plantas:GonzalezAndres:83		HumanObservation	Andrés González	nativa	Begonia cucullata	2010-12-08	2010	12	8	South America | Uruguay | Artigas	South America	Uruguay	UY	Artigas	Paso Juan Matos	-30.352178	-57.590391	WGS84	30	1e-6	Andrés González	Andrés González	http://www.worldfloraonline.org/taxon/wfo-0000823761	Begonia cucullata Willd.	Zuloaga, F., Belgrano, M., & Zanotti, C. (2019). Actualización del Catálogo de las Plantas Vasculares del Cono Sur. Darwiniana, Nueva Serie, 7(2), 208-278. https://doi.org/10.14522/darwiniana.2019.72.861. Accessed on: 2020-06-19	Plantae | Tracheophyta | Magnoliopsida | Cucurbitales | Begoniaceae | Begonia	Plantae	Tracheophyta	Magnoliopsida	Cucurbitales	Begoniaceae	Begonia	cucullata		species	Willd.					https://doi.org/10.15468/numhq3
Biodiversidata:Plantas:GonzalezAndres:84		HumanObservation	Andrés González	introducida	Borago officinalis	2010-09-25	2010	9	25	South America | Uruguay | Montevideo	South America	Uruguay	UY	Montevideo	Sayago	-34.834739	-56.218021	WGS84	30	1e-6	Andrés González	Andrés González	http://www.worldfloraonline.org/taxon/wfo-0000568964	Borago officinalis L.	Zuloaga, F., Belgrano, M., & Zanotti, C. (2019). Actualización del Catálogo de las Plantas Vasculares del Cono Sur. Darwiniana, Nueva Serie, 7(2), 208-278. https://doi.org/10.14522/darwiniana.2019.72.861. Accessed on: 2020-06-19	Plantae | Tracheophyta | Magnoliopsida | Boraginales | Boraginaceae | Borago	Plantae	Tracheophyta	Magnoliopsida	Boraginales	Boraginaceae	Borago	officinalis		species	L.					https://doi.org/10.15468/numhq3
Biodiversidata:Plantas:GonzalezAndres:85		HumanObservation	Andrés González	nativa	Euploca procumbens	2011-03-28	2011	3	28	South America | Uruguay | Soriano	South America	Uruguay	UY	Soriano	Palmar	-33.071957	-57.459594	WGS84	30	1e-6	Andrés González	Andrés González	http://www.tropicos.org/Name/100335760	Euploca procumbens (Mill.) Diane & Hilger	Zuloaga, F., Belgrano, M., & Zanotti, C. (2019). Actualización del Catálogo de las Plantas Vasculares del Cono Sur. Darwiniana, Nueva Serie, 7(2), 208-278. https://doi.org/10.14522/darwiniana.2019.72.861. Accessed on: 2020-06-19	Plantae | Tracheophyta | Magnoliopsida | Boraginales | Boraginaceae | Euploca	Plantae	Tracheophyta	Magnoliopsida	Boraginales	Boraginaceae	Euploca	procumbens		species	(Mill.) Diane & Hilger					https://doi.org/10.15468/numhq3
Biodiversidata:Plantas:GonzalezAndres:86		HumanObservation	Andrés González	introducida	Myosotis verna	2010-10-31	2010	10	31	South America | Uruguay | Soriano	South America	Uruguay	UY	Soriano	Palmar	-33.100896	-57.472019	WGS84	30	1e-6	Andrés González	Andrés González	http://www.worldfloraonline.org/taxon/wfo-0001215507	Myosotis verna Nutt.	Zuloaga, F., Belgrano, M., & Zanotti, C. (2019). Actualización del Catálogo de las Plantas Vasculares del Cono Sur. Darwiniana, Nueva Serie, 7(2), 208-278. https://doi.org/10.14522/darwiniana.2019.72.861. Accessed on: 2020-06-19	Plantae | Tracheophyta | Magnoliopsida | Boraginales | Boraginaceae | Myosotis	Plantae	Tracheophyta	Magnoliopsida	Boraginales	Boraginaceae	Myosotis	verna		species	Nutt.					https://doi.org/10.15468/numhq3
Biodiversidata:Plantas:GonzalezAndres:87		HumanObservation	Andrés González	nativa	Buddleja grandiflora	2009-12-19	2009	12	19	South America | Uruguay | Rivera	South America	Uruguay	UY	Rivera	Cerro Miriñaque	-31.534495	-55.634092	WGS84	30	1e-6	Andrés González	Andrés González	http://www.worldfloraonline.org/taxon/wfo-0000574056	Buddleja grandiflora Cham. & Schltdl.	Zuloaga, F., Belgrano, M., & Zanotti, C. (2019). Actualización del Catálogo de las Plantas Vasculares del Cono Sur. Darwiniana, Nueva Serie, 7(2), 208-278. https://doi.org/10.14522/darwiniana.2019.72.861. Accessed on: 2020-06-19	Plantae | Tracheophyta | Magnoliopsida | Lamiales | Scrophulariaceae | Buddleja	Plantae	Tracheophyta	Magnoliopsida	Lamiales	Scrophulariaceae	Buddleja	grandiflora		species	Cham. & Schltdl.					https://doi.org/10.15468/numhq3
Biodiversidata:Plantas:GonzalezAndres:88		HumanObservation	Andrés González	nativa	Buddleja thyrsoides	2009-11-07	2009	11	7	South America | Uruguay | Durazno	South America	Uruguay	UY	Durazno	Villa del Carmen	-33.148065	-55.962742	WGS84	30	1e-6	Andrés González	Andrés González	http://www.worldfloraonline.org/taxon/wfo-0000574274	Buddleja thyrsoides Lam.	Zuloaga, F., Belgrano, M., & Zanotti, C. (2019). Actualización del Catálogo de las Plantas Vasculares del Cono Sur. Darwiniana, Nueva Serie, 7(2), 208-278. https://doi.org/10.14522/darwiniana.2019.72.861. Accessed on: 2020-06-19	Plantae | Tracheophyta | Magnoliopsida | Lamiales | Scrophulariaceae | Buddleja	Plantae	Tracheophyta	Magnoliopsida	Lamiales	Scrophulariaceae	Buddleja	thyrsoides		species	Lam.					https://doi.org/10.15468/numhq3
Biodiversidata:Plantas:GonzalezAndres:89		HumanObservation	Andrés González	nativa	Rhipsalis lumbricoides	2008-11-15	2008	11	15	South America | Uruguay | Río Negro	South America	Uruguay	UY	Río Negro	Palmar	-33.046405	-57.451685	WGS84	30	1e-6	Andrés González	Andrés González	http://www.tropicos.org/Name/5106073	Rhipsalis lumbricoides (Lem.) Lem.	Zuloaga, F., Belgrano, M., & Zanotti, C. (2019). Actualización del Catálogo de las Plantas Vasculares del Cono Sur. Darwiniana, Nueva Serie, 7(2), 208-278. https://doi.org/10.14522/darwiniana.2019.72.861. Accessed on: 2020-06-19	Plantae | Tracheophyta | Magnoliopsida | Caryophyllales | Cactaceae | Rhipsalis	Plantae	Tracheophyta	Magnoliopsida	Caryophyllales	Cactaceae	Rhipsalis	lumbricoides		species	(Lem.) Lem.					https://doi.org/10.15468/numhq3
Biodiversidata:Plantas:GonzalezAndres:90		HumanObservation	Andrés González	nativa	Acicarpha tribuloides	2011-10-11	2011	10	11	South America | Uruguay | Soriano	South America	Uruguay	UY	Soriano	Palmar	-33.061543	-57.462873	WGS84	30	1e-6	Andrés González	Andrés González	http://www.worldfloraonline.org/taxon/wfo-0000516592	Acicarpha tribuloides Juss.	Zuloaga, F., Belgrano, M., & Zanotti, C. (2019). Actualización del Catálogo de las Plantas Vasculares del Cono Sur. Darwiniana, Nueva Serie, 7(2), 208-278. https://doi.org/10.14522/darwiniana.2019.72.861. Accessed on: 2020-06-19	Plantae | Tracheophyta | Magnoliopsida | Asterales | Calyceraceae | Acicarpha	Plantae	Tracheophyta	Magnoliopsida	Asterales	Calyceraceae	Acicarpha	tribuloides		species	Juss.					https://doi.org/10.15468/numhq3
Biodiversidata:Plantas:GonzalezAndres:91		HumanObservation	Andrés González	nativa	Triodanis biflora	2010-10-11	2010	10	11	South America | Uruguay | Soriano	South America	Uruguay	UY	Soriano	Palmar	-33.061934	-57.462953	WGS84	30	1e-6	Andrés González	Andrés González	http://www.tropicos.org/Name/5504051	Triodanis perfoliata var. biflora (Ruiz & Pav.) T.R. Bradley	Zuloaga, F., Belgrano, M., & Zanotti, C. (2019). Actualización del Catálogo de las Plantas Vasculares del Cono Sur. Darwiniana, Nueva Serie, 7(2), 208-278. https://doi.org/10.14522/darwiniana.2019.72.861. Accessed on: 2020-06-19	Plantae | Tracheophyta | Magnoliopsida | Asterales | Campanulaceae | Triodanis	Plantae	Tracheophyta	Magnoliopsida	Asterales	Campanulaceae	Triodanis	perfoliata	biflora	variety	(Ruiz & Pav.) T.R. Bradley					https://doi.org/10.15468/numhq3
Biodiversidata:Plantas:GonzalezAndres:92		HumanObservation	Andrés González	nativa	Wahlenbergia linarioides	2011-10-10	2011	10	10	South America | Uruguay | Soriano	South America	Uruguay	UY	Soriano	Palmar	-33.067319	-57.459912	WGS84	30	1e-6	Andrés González	Andrés González	http://www.worldfloraonline.org/taxon/wfo-0000819734	Wahlenbergia linarioides (Lam.) A.DC.	Zuloaga, F., Belgrano, M., & Zanotti, C. (2019). Actualización del Catálogo de las Plantas Vasculares del Cono Sur. Darwiniana, Nueva Serie, 7(2), 208-278. https://doi.org/10.14522/darwiniana.2019.72.861. Accessed on: 2020-06-19	Plantae | Tracheophyta | Magnoliopsida | Asterales | Campanulaceae | Wahlenbergia	Plantae	Tracheophyta	Magnoliopsida	Asterales	Campanulaceae	Wahlenbergia	linarioides		species	(Lam.) A.DC.					https://doi.org/10.15468/numhq3
Biodiversidata:Plantas:GonzalezAndres:93		HumanObservation	Andrés González	nativa	Canna glauca	2014-03-21	2014	3	21	South America | Uruguay | Rocha	South America	Uruguay	UY	Rocha	Cabo Polonio	-34.37702	-53.842997	WGS84	30	1e-6	Andrés González	Andrés González	http://www.worldfloraonline.org/taxon/wfo-0000343792	Canna glauca L.	Zuloaga, F., Belgrano, M., & Zanotti, C. (2019). Actualización del Catálogo de las Plantas Vasculares del Cono Sur. Darwiniana, Nueva Serie, 7(2), 208-278. https://doi.org/10.14522/darwiniana.2019.72.861. Accessed on: 2020-06-19	Plantae | Tracheophyta | Liliopsida | Zingiberales | Cannaceae | Canna	Plantae	Tracheophyta	Liliopsida	Zingiberales	Cannaceae	Canna	glauca		species	L.					https://doi.org/10.15468/numhq3
Biodiversidata:Plantas:GonzalezAndres:94		HumanObservation	Andrés González	nativa	Cleome titubans	2009-01-31	2009	1	31	South America | Uruguay | Soriano	South America	Uruguay	UY	Soriano	Palmar	-33.048487	-57.459075	WGS84	30	1e-6	Andrés González	Andrés González	http://www.plantsoftheworldonline.org/taxon/urn:lsid:ipni.org:names:77208194-1	Tarenaya titubans (Speg.) Soares Neto & Roalson	Zuloaga, F., Belgrano, M., & Zanotti, C. (2019). Actualización del Catálogo de las Plantas Vasculares del Cono Sur. Darwiniana, Nueva Serie, 7(2), 208-278. https://doi.org/10.14522/darwiniana.2019.72.861. Accessed on: 2020-06-19	Plantae | Tracheophyta | Magnoliopsida | Brassicales | Cleomaceae | Tarenaya	Plantae	Tracheophyta	Magnoliopsida	Brassicales	Cleomaceae	Tarenaya	titubans		species	(Speg.) Soares Neto & Roalson					https://doi.org/10.15468/numhq3
Biodiversidata:Plantas:GonzalezAndres:95		HumanObservation	Andrés González	nativa	Maytenus ilicifolia	2012-09-23	2012	9	23	South America | Uruguay | Soriano	South America	Uruguay	UY	Soriano	Palmar	-33.04732	-57.457998	WGS84	30	1e-6	Andrés González	Andrés González	http://www.tropicos.org/Name/100473976	Monteverdia ilicifolia (Mart. ex Reissek) Biral	Zuloaga, F., Belgrano, M., & Zanotti, C. (2019). Actualización del Catálogo de las Plantas Vasculares del Cono Sur. Darwiniana, Nueva Serie, 7(2), 208-278. https://doi.org/10.14522/darwiniana.2019.72.861. Accessed on: 2020-06-19	Plantae | Tracheophyta | Magnoliopsida | Celastrales | Celastraceae | Monteverdia	Plantae	Tracheophyta	Magnoliopsida	Celastrales	Celastraceae	Monteverdia	ilicifolia		species	(Mart. ex Reissek) Biral					https://doi.org/10.15468/numhq3
Biodiversidata:Plantas:GonzalezAndres:96		HumanObservation	Andrés González	nativa	Schaefferia argentinensis	2010-12-09	2010	12	9	South America | Uruguay | Artigas	South America	Uruguay	UY	Artigas	Paso de la Cruz	-30.287254	-57.210848	WGS84	30	1e-6	Andrés González	Andrés González	http://www.worldfloraonline.org/taxon/wfo-0001292686	Schaefferia argentinensis Speg.	Zuloaga, F., Belgrano, M., & Zanotti, C. (2019). Actualización del Catálogo de las Plantas Vasculares del Cono Sur. Darwiniana, Nueva Serie, 7(2), 208-278. https://doi.org/10.14522/darwiniana.2019.72.861. Accessed on: 2020-06-19	Plantae | Tracheophyta | Magnoliopsida | Celastrales | Celastraceae | Schaefferia	Plantae	Tracheophyta	Magnoliopsida	Celastrales	Celastraceae	Schaefferia	argentinensis		species	Speg.					https://doi.org/10.15468/numhq3
Biodiversidata:Plantas:GonzalezAndres:97		HumanObservation	Andrés González	nativa	Dysphania ambrosioides	2011-03-04	2011	3	4	South America | Uruguay | Canelones	South America	Uruguay	UY	Canelones	Barra de Carrasco	-34.872914	-56.017651	WGS84	30	1e-6	Andrés González	Andrés González	http://www.worldfloraonline.org/taxon/wfo-0000658867	Dysphania ambrosioides (L.) Mosyakin & Clemants	Zuloaga, F., Belgrano, M., & Zanotti, C. (2019). Actualización del Catálogo de las Plantas Vasculares del Cono Sur. Darwiniana, Nueva Serie, 7(2), 208-278. https://doi.org/10.14522/darwiniana.2019.72.861. Accessed on: 2020-06-19	Plantae | Tracheophyta | Magnoliopsida | Caryophyllales | Amaranthaceae | Dysphania	Plantae	Tracheophyta	Magnoliopsida	Caryophyllales	Amaranthaceae	Dysphania	ambrosioides		species	(L.) Mosyakin & Clemants					https://doi.org/10.15468/numhq3
Biodiversidata:Plantas:GonzalezAndres:98		HumanObservation	Andrés González	nativa	Dysphania ambrosioides	2010-06-25	2010	6	25	South America | Uruguay | Soriano	South America	Uruguay	UY	Soriano	Palmar	-33.063065	-57.458054	WGS84	30	1e-6	Andrés González	Andrés González	http://www.worldfloraonline.org/taxon/wfo-0000658867	Dysphania ambrosioides (L.) Mosyakin & Clemants	Zuloaga, F., Belgrano, M., & Zanotti, C. (2019). Actualización del Catálogo de las Plantas Vasculares del Cono Sur. Darwiniana, Nueva Serie, 7(2), 208-278. https://doi.org/10.14522/darwiniana.2019.72.861. Accessed on: 2020-06-19	Plantae | Tracheophyta | Magnoliopsida | Caryophyllales | Amaranthaceae | Dysphania	Plantae	Tracheophyta	Magnoliopsida	Caryophyllales	Amaranthaceae	Dysphania	ambrosioides		species	(L.) Mosyakin & Clemants					https://doi.org/10.15468/numhq3
Biodiversidata:Plantas:GonzalezAndres:99		HumanObservation	Andrés González	nativa	Dysphania retusa	2011-01-30	2011	1	30	South America | Uruguay | Canelones	South America	Uruguay	UY	Canelones	Barra de Carrasco	-34.873406	-56.017314	WGS84	30	1e-6	Andrés González	Andrés González	http://www.tropicos.org/Name/100441582	Dysphania retusa (Moq.) Mosyakin & Clemants	Zuloaga, F., Belgrano, M., & Zanotti, C. (2019). Actualización del Catálogo de las Plantas Vasculares del Cono Sur. Darwiniana, Nueva Serie, 7(2), 208-278. https://doi.org/10.14522/darwiniana.2019.72.861. Accessed on: 2020-06-19	Plantae | Tracheophyta | Magnoliopsida | Caryophyllales | Amaranthaceae | Dysphania	Plantae	Tracheophyta	Magnoliopsida	Caryophyllales	Amaranthaceae	Dysphania	retusa		species	(Moq.) Mosyakin & Clemants					https://doi.org/10.15468/numhq3
Biodiversidata:Plantas:GonzalezAndres:100		HumanObservation	Andrés González	nativa	Crocanthemum brasiliense	2010-10-11	2010	10	11	South America | Uruguay | Soriano	South America	Uruguay	UY	Soriano	Palmar	-33.070852	-57.45927	WGS84	30	1e-6	Andrés González	Andrés González	http://www.plantsoftheworldonline.org/taxon/urn:lsid:ipni.org:names:168554-1	Crocanthemum brasiliense (Lam.)	Zuloaga, F., Belgrano, M., & Zanotti, C. (2019). Actualización del Catálogo de las Plantas Vasculares del Cono Sur. Darwiniana, Nueva Serie, 7(2), 208-278. https://doi.org/10.14522/darwiniana.2019.72.861. Accessed on: 2020-06-19	Plantae | Tracheophyta | Magnoliopsida | Malvales | Cistaceae | Crocanthemum	Plantae	Tracheophyta	Magnoliopsida	Malvales	Cistaceae	Crocanthemum	brasiliense		species	(Lam.)					https://doi.org/10.15468/numhq3
Biodiversidata:Plantas:GonzalezAndres:101		HumanObservation	Andrés González	nativa	Terminalia australis	2010-12-08	2010	12	8	South America | Uruguay | Artigas	South America	Uruguay	UY	Artigas	Rincón de Franquía	-30.197089	-57.644207	WGS84	30	1e-6	Andrés González	Andrés González	http://www.worldfloraonline.org/taxon/wfo-0001296437	Terminalia australis Cambess.	Zuloaga, F., Belgrano, M., & Zanotti, C. (2019). Actualización del Catálogo de las Plantas Vasculares del Cono Sur. Darwiniana, Nueva Serie, 7(2), 208-278. https://doi.org/10.14522/darwiniana.2019.72.861. Accessed on: 2020-06-19	Plantae | Tracheophyta | Magnoliopsida | Myrtales | Combretaceae | Terminalia	Plantae	Tracheophyta	Magnoliopsida	Myrtales	Combretaceae	Terminalia	australis		species	Cambess.					https://doi.org/10.15468/numhq3
Biodiversidata:Plants:References:4		HumanObservation		nativa	Butia capitata	2000-03	2000	3		South America | Uruguay | Rocha	South America	Uruguay	UY	Rocha		-34.169722	-53.931667	WGS84	2500	1e-6			http://www.worldfloraonline.org/taxon/wfo-0000692727	Butia capitata (Mart.) Becc.	Zuloaga, F., Belgrano, M., & Zanotti, C. (2019). Actualización del Catálogo de las Plantas Vasculares del Cono Sur. Darwiniana, Nueva Serie, 7(2), 208-278. https://doi.org/10.14522/darwiniana.2019.72.861. Accessed on: 2020-06-19	Plantae | Tracheophyta | Liliopsida | Arecales | Arecaceae | Butia	Plantae	Tracheophyta	Liliopsida	Arecales	Arecaceae	Butia	capitata		species	(Mart.) Becc.					Rivas and Barilani (2004). (URL.: http://www.fagro.edu.uy/agrociencia/index.php/directorio/article/view/532/0)	Palmares de Castillos	coordinates uncertainty is estimated	Butiá					Zermoglio et al. (2020). Georeferencing Quick Reference Guide. (DOI: https://doi.org/10.35035/e09p-h128)
Biodiversidata:Plants:References:5		HumanObservation		nativa	Butia capitata	2000-03	2000	3		South America | Uruguay | Rocha	South America	Uruguay	UY	Rocha		-33.520556	-53.813889	WGS84	2500	1e-6			http://www.worldfloraonline.org/taxon/wfo-0000692727	Butia capitata (Mart.) Becc.	Zuloaga, F., Belgrano, M., & Zanotti, C. (2019). Actualización del Catálogo de las Plantas Vasculares del Cono Sur. Darwiniana, Nueva Serie, 7(2), 208-278. https://doi.org/10.14522/darwiniana.2019.72.861. Accessed on: 2020-06-19	Plantae | Tracheophyta | Liliopsida | Arecales | Arecaceae | Butia	Plantae	Tracheophyta	Liliopsida	Arecales	Arecaceae	Butia	capitata		species	(Mart.) Becc.					Rivas and Barilani (2004). (URL.: http://www.fagro.edu.uy/agrociencia/index.php/directorio/article/view/532/0)	Palmares de San Luis	coordinates uncertainty is estimated	Butiá					Zermoglio et al. (2020). Georeferencing Quick Reference Guide. (DOI: https://doi.org/10.35035/e09p-h128)
Biodiversidata:Plants:References:6		HumanObservation		nativa	Lithrea brasiliensis	2006-10-05	2006	10	5	South America | Uruguay | Rocha	South America	Uruguay	UY	Rocha		-34.782425	-54.530949	WGS84	2500	1e-6		Lucía Bartesaghi	http://www.worldfloraonline.org/taxon/wfo-0001049622	Lithraea brasiliensis Marchand	Zuloaga, F., Belgrano, M., & Zanotti, C. (2019). Actualización del Catálogo de las Plantas Vasculares del Cono Sur. Darwiniana, Nueva Serie, 7(2), 208-278. https://doi.org/10.14522/darwiniana.2019.72.861. Accessed on: 2020-06-19	Plantae | Tracheophyta | Magnoliopsida | Sapindales | Anacardiaceae | Lithraea	Plantae	Tracheophyta	Magnoliopsida	Sapindales	Anacardiaceae	Lithraea	brasiliensis		species	Marchand					Bartesaghi (2007). (URL.: http://www.guayubira.org.uy/psamofilo/Caracol.pdf)	El Caracol, Matorral Costero	coordinates uncertainty is estimated	Aruera					Zermoglio et al. (2020). Georeferencing Quick Reference Guide. (DOI: https://doi.org/10.35035/e09p-h128)
Biodiversidata:Plants:References:7		HumanObservation		nativa	Lithrea brasiliensis	2006-10-05	2006	10	5	South America | Uruguay | Rocha	South America	Uruguay	UY	Rocha		-34.763817	-54.528647	WGS84	2500	1e-6		Lucía Bartesaghi	http://www.worldfloraonline.org/taxon/wfo-0001049622	Lithraea brasiliensis Marchand	Zuloaga, F., Belgrano, M., & Zanotti, C. (2019). Actualización del Catálogo de las Plantas Vasculares del Cono Sur. Darwiniana, Nueva Serie, 7(2), 208-278. https://doi.org/10.14522/darwiniana.2019.72.861. Accessed on: 2020-06-19	Plantae | Tracheophyta | Magnoliopsida | Sapindales | Anacardiaceae | Lithraea	Plantae	Tracheophyta	Magnoliopsida	Sapindales	Anacardiaceae	Lithraea	brasiliensis		species	Marchand					Bartesaghi (2007). (URL.: http://www.guayubira.org.uy/psamofilo/Caracol.pdf)	El Caracol, Bosque Costero	coordinates uncertainty is estimated	Aruera					Zermoglio et al. (2020). Georeferencing Quick Reference Guide. (DOI: https://doi.org/10.35035/e09p-h128)
Biodiversidata:Plants:References:8		HumanObservation		nativa	Schinus engleri var. uruguayensis	2006-10-05	2006	10	5	South America | Uruguay | Rocha	South America	Uruguay	UY	Rocha		-34.782425	-54.530949	WGS84	2500	1e-6		Lucía Bartesaghi	http://www.tropicos.org/Name/1301023	Schinus engleri var. uruguayensis F.A. Barkley	Zuloaga, F., Belgrano, M., & Zanotti, C. (2019). Actualización del Catálogo de las Plantas Vasculares del Cono Sur. Darwiniana, Nueva Serie, 7(2), 208-278. https://doi.org/10.14522/darwiniana.2019.72.861. Accessed on: 2020-06-19	Plantae | Tracheophyta | Magnoliopsida | Sapindales | Anacardiaceae | Schinus	Plantae	Tracheophyta	Magnoliopsida	Sapindales	Anacardiaceae	Schinus	engleri	uruguayensis	variety	F.A. Barkley					Bartesaghi (2007). (URL.: http://www.guayubira.org.uy/psamofilo/Caracol.pdf)	El Caracol, Matorral Costero	coordinates uncertainty is estimated	Molle | Molle Rastrero					Zermoglio et al. (2020). Georeferencing Quick Reference Guide. (DOI: https://doi.org/10.35035/e09p-h128)
Biodiversidata:Plants:References:9		HumanObservation		nativa	Schinus engleri var. uruguayensis	2006-10-05	2006	10	5	South America | Uruguay | Rocha	South America	Uruguay	UY	Rocha		-34.763817	-54.528647	WGS84	2500	1e-6		Lucía Bartesaghi	http://www.tropicos.org/Name/1301023	Schinus engleri var. uruguayensis F.A. Barkley	Zuloaga, F., Belgrano, M., & Zanotti, C. (2019). Actualización del Catálogo de las Plantas Vasculares del Cono Sur. Darwiniana, Nueva Serie, 7(2), 208-278. https://doi.org/10.14522/darwiniana.2019.72.861. Accessed on: 2020-06-19	Plantae | Tracheophyta | Magnoliopsida | Sapindales | Anacardiaceae | Schinus	Plantae	Tracheophyta	Magnoliopsida	Sapindales	Anacardiaceae	Schinus	engleri	uruguayensis	variety	F.A. Barkley					Bartesaghi (2007). (URL.: http://www.guayubira.org.uy/psamofilo/Caracol.pdf)	El Caracol, Bosque Costero	coordinates uncertainty is estimated	Molle | Molle Rastrero					Zermoglio et al. (2020). Georeferencing Quick Reference Guide. (DOI: https://doi.org/10.35035/e09p-h128)
Biodiversidata:Plants:References:10		HumanObservation		nativa	Berberis laurina	2006-10-05	2006	10	5	South America | Uruguay | Rocha	South America	Uruguay	UY	Rocha		-34.782425	-54.530949	WGS84	2500	1e-6		Lucía Bartesaghi	http://www.worldfloraonline.org/taxon/wfo-0000563422	Berberis laurina Thunb.	Zuloaga, F., Belgrano, M., & Zanotti, C. (2019). Actualización del Catálogo de las Plantas Vasculares del Cono Sur. Darwiniana, Nueva Serie, 7(2), 208-278. https://doi.org/10.14522/darwiniana.2019.72.861. Accessed on: 2020-06-19	Plantae | Tracheophyta | Magnoliopsida | Ranunculales | Berberidaceae | Berberis	Plantae	Tracheophyta	Magnoliopsida	Ranunculales	Berberidaceae	Berberis	laurina		species	Thunb.					Bartesaghi (2007). (URL.: http://www.guayubira.org.uy/psamofilo/Caracol.pdf)	El Caracol, Matorral Costero	coordinates uncertainty is estimated	Espina Amarilla					Zermoglio et al. (2020). Georeferencing Quick Reference Guide. (DOI: https://doi.org/10.35035/e09p-h128)
Biodiversidata:Plants:References:11		HumanObservation		nativa	Berberis laurina	2006-10-05	2006	10	5	South America | Uruguay | Rocha	South America	Uruguay	UY	Rocha		-34.763817	-54.528647	WGS84	2500	1e-6		Lucía Bartesaghi	http://www.worldfloraonline.org/taxon/wfo-0000563422	Berberis laurina Thunb.	Zuloaga, F., Belgrano, M., & Zanotti, C. (2019). Actualización del Catálogo de las Plantas Vasculares del Cono Sur. Darwiniana, Nueva Serie, 7(2), 208-278. https://doi.org/10.14522/darwiniana.2019.72.861. Accessed on: 2020-06-19	Plantae | Tracheophyta | Magnoliopsida | Ranunculales | Berberidaceae | Berberis	Plantae	Tracheophyta	Magnoliopsida	Ranunculales	Berberidaceae	Berberis	laurina		species	Thunb.					Bartesaghi (2007). (URL.: http://www.guayubira.org.uy/psamofilo/Caracol.pdf)	El Caracol, Bosque Costero	coordinates uncertainty is estimated	Espina Amarilla					Zermoglio et al. (2020). Georeferencing Quick Reference Guide. (DOI: https://doi.org/10.35035/e09p-h128)
Biodiversidata:Plants:References:12		HumanObservation		nativa	Cereus uruguayanus	2006-10-05	2006	10	5	South America | Uruguay | Rocha	South America	Uruguay	UY	Rocha		-34.782425	-54.530949	WGS84	2500	1e-6		Lucía Bartesaghi	http://www.worldfloraonline.org/taxon/wfo-0001254936	Cereus uruguayanus R. Kiesling	Zuloaga, F., Belgrano, M., & Zanotti, C. (2019). Actualización del Catálogo de las Plantas Vasculares del Cono Sur. Darwiniana, Nueva Serie, 7(2), 208-278. https://doi.org/10.14522/darwiniana.2019.72.861. Accessed on: 2020-06-19	Plantae | Tracheophyta | Magnoliopsida | Caryophyllales | Cactaceae | Cereus	Plantae	Tracheophyta	Magnoliopsida	Caryophyllales	Cactaceae	Cereus	uruguayanus		species	R. Kiesling					Bartesaghi (2007). (URL.: http://www.guayubira.org.uy/psamofilo/Caracol.pdf)	El Caracol, Matorral Costero	coordinates uncertainty is estimated	Cereus					Zermoglio et al. (2020). Georeferencing Quick Reference Guide. (DOI: https://doi.org/10.35035/e09p-h128)
Biodiversidata:Plants:References:13		HumanObservation		nativa	Cereus uruguayanus	2006-10-05	2006	10	5	South America | Uruguay | Rocha	South America	Uruguay	UY	Rocha		-34.763817	-54.528647	WGS84	2500	1e-6		Lucía Bartesaghi	http://www.worldfloraonline.org/taxon/wfo-0001254936	Cereus uruguayanus R. Kiesling	Zuloaga, F., Belgrano, M., & Zanotti, C. (2019). Actualización del Catálogo de las Plantas Vasculares del Cono Sur. Darwiniana, Nueva Serie, 7(2), 208-278. https://doi.org/10.14522/darwiniana.2019.72.861. Accessed on: 2020-06-19	Plantae | Tracheophyta | Magnoliopsida | Caryophyllales | Cactaceae | Cereus	Plantae	Tracheophyta	Magnoliopsida	Caryophyllales	Cactaceae	Cereus	uruguayanus		species	R. Kiesling					Bartesaghi (2007). (URL.: http://www.guayubira.org.uy/psamofilo/Caracol.pdf)	El Caracol, Bosque Costero	coordinates uncertainty is estimated	Cereus					Zermoglio et al. (2020). Georeferencing Quick Reference Guide. (DOI: https://doi.org/10.35035/e09p-h128)
Biodiversidata:Plants:References:14		HumanObservation		nativa	Parodia scopa	2006-10-05	2006	10	5	South America | Uruguay | Rocha	South America	Uruguay	UY	Rocha		-34.782425	-54.530949	WGS84	2500	1e-6		Lucía Bartesaghi	http://www.worldfloraonline.org/taxon/wfo-0001256073	Parodia scopa (Spreng.) N.P.Taylor	Zuloaga, F., Belgrano, M., & Zanotti, C. (2019). Actualización del Catálogo de las Plantas Vasculares del Cono Sur. Darwiniana, Nueva Serie, 7(2), 208-278. https://doi.org/10.14522/darwiniana.2019.72.861. Accessed on: 2020-06-19	Plantae | Tracheophyta | Magnoliopsida | Caryophyllales | Cactaceae | Parodia	Plantae	Tracheophyta	Magnoliopsida	Caryophyllales	Cactaceae	Parodia	scopa		species	(Spreng.) N.P.Taylor					Bartesaghi (2007). (URL.: http://www.guayubira.org.uy/psamofilo/Caracol.pdf)	El Caracol, Matorral Costero	coordinates uncertainty is estimated	Cactus					Zermoglio et al. (2020). Georeferencing Quick Reference Guide. (DOI: https://doi.org/10.35035/e09p-h128)
Biodiversidata:Plants:References:15		HumanObservation		nativa	Parodia scopa	2006-10-05	2006	10	5	South America | Uruguay | Rocha	South America	Uruguay	UY	Rocha		-34.763817	-54.528647	WGS84	2500	1e-6		Lucía Bartesaghi	http://www.worldfloraonline.org/taxon/wfo-0001256073	Parodia scopa (Spreng.) N.P.Taylor	Zuloaga, F., Belgrano, M., & Zanotti, C. (2019). Actualización del Catálogo de las Plantas Vasculares del Cono Sur. Darwiniana, Nueva Serie, 7(2), 208-278. https://doi.org/10.14522/darwiniana.2019.72.861. Accessed on: 2020-06-19	Plantae | Tracheophyta | Magnoliopsida | Caryophyllales | Cactaceae | Parodia	Plantae	Tracheophyta	Magnoliopsida	Caryophyllales	Cactaceae	Parodia	scopa		species	(Spreng.) N.P.Taylor					Bartesaghi (2007). (URL.: http://www.guayubira.org.uy/psamofilo/Caracol.pdf)	El Caracol, Bosque Costero	coordinates uncertainty is estimated	Cactus					Zermoglio et al. (2020). Georeferencing Quick Reference Guide. (DOI: https://doi.org/10.35035/e09p-h128)
Biodiversidata:Plants:References:16		HumanObservation		nativa	Opuntia arechavaletae	2006-10-05	2006	10	5	South America | Uruguay | Rocha	South America	Uruguay	UY	Rocha		-34.782425	-54.530949	WGS84	2500	1e-6		Lucía Bartesaghi	http://www.tropicos.org/Name/5107236	Opuntia arechavaletae Speg.	Zuloaga, F., Belgrano, M., & Zanotti, C. (2019). Actualización del Catálogo de las Plantas Vasculares del Cono Sur. Darwiniana, Nueva Serie, 7(2), 208-278. https://doi.org/10.14522/darwiniana.2019.72.861. Accessed on: 2020-06-19	Plantae | Tracheophyta | Magnoliopsida | Caryophyllales | Cactaceae | Opuntia	Plantae	Tracheophyta	Magnoliopsida	Caryophyllales	Cactaceae	Opuntia	arechavaletae		species	Speg.					Bartesaghi (2007). (URL.: http://www.guayubira.org.uy/psamofilo/Caracol.pdf)	El Caracol, Matorral Costero	coordinates uncertainty is estimated	Opuntia					Zermoglio et al. (2020). Georeferencing Quick Reference Guide. (DOI: https://doi.org/10.35035/e09p-h128)
Biodiversidata:Plants:References:17		HumanObservation		nativa	Opuntia arechavaletae	2006-10-05	2006	10	5	South America | Uruguay | Rocha	South America	Uruguay	UY	Rocha		-34.763817	-54.528647	WGS84	2500	1e-6		Lucía Bartesaghi	http://www.tropicos.org/Name/5107236	Opuntia arechavaletae Speg.	Zuloaga, F., Belgrano, M., & Zanotti, C. (2019). Actualización del Catálogo de las Plantas Vasculares del Cono Sur. Darwiniana, Nueva Serie, 7(2), 208-278. https://doi.org/10.14522/darwiniana.2019.72.861. Accessed on: 2020-06-19	Plantae | Tracheophyta | Magnoliopsida | Caryophyllales | Cactaceae | Opuntia	Plantae	Tracheophyta	Magnoliopsida	Caryophyllales	Cactaceae	Opuntia	arechavaletae		species	Speg.					Bartesaghi (2007). (URL.: http://www.guayubira.org.uy/psamofilo/Caracol.pdf)	El Caracol, Bosque Costero	coordinates uncertainty is estimated	Opuntia					Zermoglio et al. (2020). Georeferencing Quick Reference Guide. (DOI: https://doi.org/10.35035/e09p-h128)
Biodiversidata:Plants:References:18		HumanObservation		nativa	Maytenus ilicifolia	2006-10-05	2006	10	5	South America | Uruguay | Rocha	South America	Uruguay	UY	Rocha		-34.763817	-54.528647	WGS84	2500	1e-6		Lucía Bartesaghi	http://www.tropicos.org/Name/100473976	Monteverdia ilicifolia (Mart. ex Reissek) Biral	Zuloaga, F., Belgrano, M., & Zanotti, C. (2019). Actualización del Catálogo de las Plantas Vasculares del Cono Sur. Darwiniana, Nueva Serie, 7(2), 208-278. https://doi.org/10.14522/darwiniana.2019.72.861. Accessed on: 2020-06-19	Plantae | Tracheophyta | Magnoliopsida | Celastrales | Celastraceae | Monteverdia	Plantae	Tracheophyta	Magnoliopsida	Celastrales	Celastraceae	Monteverdia	ilicifolia		species	(Mart. ex Reissek) Biral					Bartesaghi (2007). (URL.: http://www.guayubira.org.uy/psamofilo/Caracol.pdf)	El Caracol, Bosque Costero	coordinates uncertainty is estimated	Congorosa					Zermoglio et al. (2020). Georeferencing Quick Reference Guide. (DOI: https://doi.org/10.35035/e09p-h128)
Biodiversidata:Plants:References:19		HumanObservation		nativa	Ephedra tweediana	2006-10-05	2006	10	5	South America | Uruguay | Rocha	South America	Uruguay	UY	Rocha		-34.782425	-54.530949	WGS84	2500	1e-6		Lucía Bartesaghi	http://www.tropicos.org/Name/14300047	Ephedra tweediana Fisch. & C.A. Mey.	Zuloaga, F., Belgrano, M., & Zanotti, C. (2019). Actualización del Catálogo de las Plantas Vasculares del Cono Sur. Darwiniana, Nueva Serie, 7(2), 208-278. https://doi.org/10.14522/darwiniana.2019.72.861. Accessed on: 2020-06-19	Plantae | Tracheophyta | Gnetopsida | Ephedrales | Ephedraceae | Ephedra	Plantae	Tracheophyta	Gnetopsida	Ephedrales	Ephedraceae	Ephedra	tweediana		species	Fisch. & C.A. Mey.					Bartesaghi (2007). (URL.: http://www.guayubira.org.uy/psamofilo/Caracol.pdf)	El Caracol, Matorral Costero	coordinates uncertainty is estimated	Ephedra					Zermoglio et al. (2020). Georeferencing Quick Reference Guide. (DOI: https://doi.org/10.35035/e09p-h128)
Biodiversidata:Plants:References:20		HumanObservation		nativa	Ephedra tweediana	2006-10-05	2006	10	5	South America | Uruguay | Rocha	South America	Uruguay	UY	Rocha		-34.763817	-54.528647	WGS84	2500	1e-6		Lucía Bartesaghi	http://www.tropicos.org/Name/14300047	Ephedra tweediana Fisch. & C.A. Mey.	Zuloaga, F., Belgrano, M., & Zanotti, C. (2019). Actualización del Catálogo de las Plantas Vasculares del Cono Sur. Darwiniana, Nueva Serie, 7(2), 208-278. https://doi.org/10.14522/darwiniana.2019.72.861. Accessed on: 2020-06-19	Plantae | Tracheophyta | Gnetopsida | Ephedrales | Ephedraceae | Ephedra	Plantae	Tracheophyta	Gnetopsida	Ephedrales	Ephedraceae	Ephedra	tweediana		species	Fisch. & C.A. Mey.					Bartesaghi (2007). (URL.: http://www.guayubira.org.uy/psamofilo/Caracol.pdf)	El Caracol, Bosque Costero	coordinates uncertainty is estimated	Ephedra					Zermoglio et al. (2020). Georeferencing Quick Reference Guide. (DOI: https://doi.org/10.35035/e09p-h128)
Biodiversidata:Plants:References:21		HumanObservation		nativa	Tripodanthus acutifolius	2006-10-05	2006	10	5	South America | Uruguay | Rocha	South America	Uruguay	UY	Rocha		-34.763817	-54.528647	WGS84	2500	1e-6		Lucía Bartesaghi	http://www.worldfloraonline.org/taxon/wfo-0000413223	Tripodanthus acutifolius (Ruiz & Pav.) Tiegh.	Zuloaga, F., Belgrano, M., & Zanotti, C. (2019). Actualización del Catálogo de las Plantas Vasculares del Cono Sur. Darwiniana, Nueva Serie, 7(2), 208-278. https://doi.org/10.14522/darwiniana.2019.72.861. Accessed on: 2020-06-19	Plantae | Tracheophyta | Magnoliopsida | Santalales | Loranthaceae | Tripodanthus	Plantae	Tracheophyta	Magnoliopsida	Santalales	Loranthaceae	Tripodanthus	acutifolius		species	(Ruiz & Pav.) Tiegh.					Bartesaghi (2007). (URL.: http://www.guayubira.org.uy/psamofilo/Caracol.pdf)	El Caracol, Bosque Costero	coordinates uncertainty is estimated						Zermoglio et al. (2020). Georeferencing Quick Reference Guide. (DOI: https://doi.org/10.35035/e09p-h128)
Biodiversidata:Plants:References:22		HumanObservation		nativa	Sida rhombifolia	2006-10-05	2006	10	5	South America | Uruguay | Rocha	South America	Uruguay	UY	Rocha		-34.763817	-54.528647	WGS84	2500	1e-6		Lucía Bartesaghi	http://www.worldfloraonline.org/taxon/wfo-0000505360	Sida rhombifolia L.	Zuloaga, F., Belgrano, M., & Zanotti, C. (2019). Actualización del Catálogo de las Plantas Vasculares del Cono Sur. Darwiniana, Nueva Serie, 7(2), 208-278. https://doi.org/10.14522/darwiniana.2019.72.861. Accessed on: 2020-06-19	Plantae | Tracheophyta | Magnoliopsida | Malvales | Malvaceae | Sida	Plantae	Tracheophyta	Magnoliopsida	Malvales	Malvaceae	Sida	rhombifolia		species	L.					Bartesaghi (2007). (URL.: http://www.guayubira.org.uy/psamofilo/Caracol.pdf)	El Caracol, Bosque Costero	coordinates uncertainty is estimated	Sida					Zermoglio et al. (2020). Georeferencing Quick Reference Guide. (DOI: https://doi.org/10.35035/e09p-h128)
Biodiversidata:Plants:References:23		HumanObservation		nativa	Myrsine coriacea	2006-10-05	2006	10	5	South America | Uruguay | Rocha	South America	Uruguay	UY	Rocha		-34.763817	-54.528647	WGS84	2500	1e-6		Lucía Bartesaghi	http://www.worldfloraonline.org/taxon/wfo-0000449079	Myrsine coriacea (Sw.) R.Br. ex Roem. & Schult.	Zuloaga, F., Belgrano, M., & Zanotti, C. (2019). Actualización del Catálogo de las Plantas Vasculares del Cono Sur. Darwiniana, Nueva Serie, 7(2), 208-278. https://doi.org/10.14522/darwiniana.2019.72.861. Accessed on: 2020-06-19	Plantae | Tracheophyta | Magnoliopsida | Ericales | Primulaceae | Myrsine	Plantae	Tracheophyta	Magnoliopsida	Ericales	Primulaceae	Myrsine	coriacea		species	(Sw.) R.Br. ex Roem. & Schult.					Bartesaghi (2007). (URL.: http://www.guayubira.org.uy/psamofilo/Caracol.pdf)	El Caracol, Bosque Costero	coordinates uncertainty is estimated	Canelón					Zermoglio et al. (2020). Georeferencing Quick Reference Guide. (DOI: https://doi.org/10.35035/e09p-h128)
Biodiversidata:Plants:References:24		HumanObservation		nativa	Myrsine laetevirens	2006-10-05	2006	10	5	South America | Uruguay | Rocha	South America	Uruguay	UY	Rocha		-34.782425	-54.530949	WGS84	2500	1e-6		Lucía Bartesaghi	http://www.worldfloraonline.org/taxon/wfo-0001085683	Myrsine laetevirens (Mez) Arechav.	Zuloaga, F., Belgrano, M., & Zanotti, C. (2019). Actualización del Catálogo de las Plantas Vasculares del Cono Sur. Darwiniana, Nueva Serie, 7(2), 208-278. https://doi.org/10.14522/darwiniana.2019.72.861. Accessed on: 2020-06-19	Plantae | Tracheophyta | Magnoliopsida | Ericales | Primulaceae | Myrsine	Plantae	Tracheophyta	Magnoliopsida	Ericales	Primulaceae	Myrsine	laetevirens		species	(Mez) Arechav.					Bartesaghi (2007). (URL.: http://www.guayubira.org.uy/psamofilo/Caracol.pdf)	El Caracol, Matorral Costero	coordinates uncertainty is estimated	Canelón					Zermoglio et al. (2020). Georeferencing Quick Reference Guide. (DOI: https://doi.org/10.35035/e09p-h128)
Biodiversidata:Plants:References:25		HumanObservation		nativa	Myrsine laetevirens	2006-10-05	2006	10	5	South America | Uruguay | Rocha	South America	Uruguay	UY	Rocha		-34.763817	-54.528647	WGS84	2500	1e-6		Lucía Bartesaghi	http://www.worldfloraonline.org/taxon/wfo-0001085683	Myrsine laetevirens (Mez) Arechav.	Zuloaga, F., Belgrano, M., & Zanotti, C. (2019). Actualización del Catálogo de las Plantas Vasculares del Cono Sur. Darwiniana, Nueva Serie, 7(2), 208-278. https://doi.org/10.14522/darwiniana.2019.72.861. Accessed on: 2020-06-19	Plantae | Tracheophyta | Magnoliopsida | Ericales | Primulaceae | Myrsine	Plantae	Tracheophyta	Magnoliopsida	Ericales	Primulaceae	Myrsine	laetevirens		species	(Mez) Arechav.					Bartesaghi (2007). (URL.: http://www.guayubira.org.uy/psamofilo/Caracol.pdf)	El Caracol, Bosque Costero	coordinates uncertainty is estimated	Canelón					Zermoglio et al. (2020). Georeferencing Quick Reference Guide. (DOI: https://doi.org/10.35035/e09p-h128)
Biodiversidata:Plants:References:26		HumanObservation		nativa	Myrrhinium atropurpureum	2006-10-05	2006	10	5	South America | Uruguay | Rocha	South America	Uruguay	UY	Rocha		-34.763817	-54.528647	WGS84	2500	1e-6		Lucía Bartesaghi	http://www.worldfloraonline.org/taxon/wfo-0000248361	Myrrhinium atropurpureum Schott	Zuloaga, F., Belgrano, M., & Zanotti, C. (2019). Actualización del Catálogo de las Plantas Vasculares del Cono Sur. Darwiniana, Nueva Serie, 7(2), 208-278. https://doi.org/10.14522/darwiniana.2019.72.861. Accessed on: 2020-06-19	Plantae | Tracheophyta | Magnoliopsida | Myrtales | Myrtaceae | Myrrhinium	Plantae	Tracheophyta	Magnoliopsida	Myrtales	Myrtaceae	Myrrhinium	atropurpureum		species	Schott					Bartesaghi (2007). (URL.: http://www.guayubira.org.uy/psamofilo/Caracol.pdf)	El Caracol, Bosque Costero	coordinates uncertainty is estimated	Palo de Fierro					Zermoglio et al. (2020). Georeferencing Quick Reference Guide. (DOI: https://doi.org/10.35035/e09p-h128)
Biodiversidata:Plants:References:27		HumanObservation		nativa	Blepharocalyx salicifolius	2006-10-05	2006	10	5	South America | Uruguay | Rocha	South America	Uruguay	UY	Rocha		-34.763817	-54.528647	WGS84	2500	1e-6		Lucía Bartesaghi	http://www.worldfloraonline.org/taxon/wfo-0000344092	Blepharocalyx salicifolius (Kunth) O.Berg	Zuloaga, F., Belgrano, M., & Zanotti, C. (2019). Actualización del Catálogo de las Plantas Vasculares del Cono Sur. Darwiniana, Nueva Serie, 7(2), 208-278. https://doi.org/10.14522/darwiniana.2019.72.861. Accessed on: 2020-06-19	Plantae | Tracheophyta | Magnoliopsida | Myrtales | Myrtaceae | Blepharocalyx	Plantae	Tracheophyta	Magnoliopsida	Myrtales	Myrtaceae	Blepharocalyx	salicifolius		species	(Kunth) O.Berg					Bartesaghi (2007). (URL.: http://www.guayubira.org.uy/psamofilo/Caracol.pdf)	El Caracol, Bosque Costero	coordinates uncertainty is estimated	Arrayán					Zermoglio et al. (2020). Georeferencing Quick Reference Guide. (DOI: https://doi.org/10.35035/e09p-h128)
Biodiversidata:Plants:References:28		HumanObservation		nativa	Colletia paradoxa	2006-10-05	2006	10	5	South America | Uruguay | Rocha	South America	Uruguay	UY	Rocha		-34.782425	-54.530949	WGS84	2500	1e-6		Lucía Bartesaghi	http://www.worldfloraonline.org/taxon/wfo-0000614823	Colletia paradoxa (Spreng.) Escal.	Zuloaga, F., Belgrano, M., & Zanotti, C. (2019). Actualización del Catálogo de las Plantas Vasculares del Cono Sur. Darwiniana, Nueva Serie, 7(2), 208-278. https://doi.org/10.14522/darwiniana.2019.72.861. Accessed on: 2020-06-19	Plantae | Tracheophyta | Magnoliopsida | Rosales | Rhamnaceae | Colletia	Plantae	Tracheophyta	Magnoliopsida	Rosales	Rhamnaceae	Colletia	paradoxa		species	(Spreng.) Escal.					Bartesaghi (2007). (URL.: http://www.guayubira.org.uy/psamofilo/Caracol.pdf)	El Caracol, Matorral Costero	coordinates uncertainty is estimated	Espina de la Cruz					Zermoglio et al. (2020). Georeferencing Quick Reference Guide. (DOI: https://doi.org/10.35035/e09p-h128)
Biodiversidata:Plants:References:29		HumanObservation		nativa	Colletia paradoxa	2006-10-05	2006	10	5	South America | Uruguay | Rocha	South America	Uruguay	UY	Rocha		-34.763817	-54.528647	WGS84	2500	1e-6		Lucía Bartesaghi	http://www.worldfloraonline.org/taxon/wfo-0000614823	Colletia paradoxa (Spreng.) Escal.	Zuloaga, F., Belgrano, M., & Zanotti, C. (2019). Actualización del Catálogo de las Plantas Vasculares del Cono Sur. Darwiniana, Nueva Serie, 7(2), 208-278. https://doi.org/10.14522/darwiniana.2019.72.861. Accessed on: 2020-06-19	Plantae | Tracheophyta | Magnoliopsida | Rosales | Rhamnaceae | Colletia	Plantae	Tracheophyta	Magnoliopsida	Rosales	Rhamnaceae	Colletia	paradoxa		species	(Spreng.) Escal.					Bartesaghi (2007). (URL.: http://www.guayubira.org.uy/psamofilo/Caracol.pdf)	El Caracol, Bosque Costero	coordinates uncertainty is estimated	Espina de la Cruz					Zermoglio et al. (2020). Georeferencing Quick Reference Guide. (DOI: https://doi.org/10.35035/e09p-h128)
Biodiversidata:Plants:References:30		HumanObservation		nativa	Scutia buxifolia	2006-10-05	2006	10	5	South America | Uruguay | Rocha	South America	Uruguay	UY	Rocha		-34.782425	-54.530949	WGS84	2500	1e-6		Lucía Bartesaghi	http://www.worldfloraonline.org/taxon/wfo-0001130909	Scutia buxifolia Reissek	Zuloaga, F., Belgrano, M., & Zanotti, C. (2019). Actualización del Catálogo de las Plantas Vasculares del Cono Sur. Darwiniana, Nueva Serie, 7(2), 208-278. https://doi.org/10.14522/darwiniana.2019.72.861. Accessed on: 2020-06-19	Plantae | Tracheophyta | Magnoliopsida | Rosales | Rhamnaceae | Scutia	Plantae	Tracheophyta	Magnoliopsida	Rosales	Rhamnaceae	Scutia	buxifolia		species	Reissek					Bartesaghi (2007). (URL.: http://www.guayubira.org.uy/psamofilo/Caracol.pdf)	El Caracol, Matorral Costero	coordinates uncertainty is estimated	Coronilla					Zermoglio et al. (2020). Georeferencing Quick Reference Guide. (DOI: https://doi.org/10.35035/e09p-h128)
Biodiversidata:Plants:References:31		HumanObservation		nativa	Scutia buxifolia	2006-10-05	2006	10	5	South America | Uruguay | Rocha	South America	Uruguay	UY	Rocha		-34.763817	-54.528647	WGS84	2500	1e-6		Lucía Bartesaghi	http://www.worldfloraonline.org/taxon/wfo-0001130909	Scutia buxifolia Reissek	Zuloaga, F., Belgrano, M., & Zanotti, C. (2019). Actualización del Catálogo de las Plantas Vasculares del Cono Sur. Darwiniana, Nueva Serie, 7(2), 208-278. https://doi.org/10.14522/darwiniana.2019.72.861. Accessed on: 2020-06-19	Plantae | Tracheophyta | Magnoliopsida | Rosales | Rhamnaceae | Scutia	Plantae	Tracheophyta	Magnoliopsida	Rosales	Rhamnaceae	Scutia	buxifolia		species	Reissek					Bartesaghi (2007). (URL.: http://www.guayubira.org.uy/psamofilo/Caracol.pdf)	El Caracol, Bosque Costero	coordinates uncertainty is estimated	Coronilla					Zermoglio et al. (2020). Georeferencing Quick Reference Guide. (DOI: https://doi.org/10.35035/e09p-h128)
Biodiversidata:Plants:References:32		HumanObservation		nativa	Allophylus edulis	2006-10-05	2006	10	5	South America | Uruguay | Rocha	South America	Uruguay	UY	Rocha		-34.763817	-54.528647	WGS84	2500	1e-6		Lucía Bartesaghi	http://www.tropicos.org/Name/28600682	Allophylus edulis (A. St.-Hil., A. Juss. & Cambess.) Hieron. ex Niederl.	Zuloaga, F., Belgrano, M., & Zanotti, C. (2019). Actualización del Catálogo de las Plantas Vasculares del Cono Sur. Darwiniana, Nueva Serie, 7(2), 208-278. https://doi.org/10.14522/darwiniana.2019.72.861. Accessed on: 2020-06-19	Plantae | Tracheophyta | Magnoliopsida | Sapindales | Sapindaceae | Allophylus	Plantae	Tracheophyta	Magnoliopsida	Sapindales	Sapindaceae	Allophylus	edulis		species	(A. St.-Hil., A. Juss. & Cambess.) Hieron. ex Niederl.					Bartesaghi (2007). (URL.: http://www.guayubira.org.uy/psamofilo/Caracol.pdf)	El Caracol, Bosque Costero	coordinates uncertainty is estimated	Chal-chal					Zermoglio et al. (2020). Georeferencing Quick Reference Guide. (DOI: https://doi.org/10.35035/e09p-h128)
Biodiversidata:Plants:References:33		HumanObservation		introducida	Dodonaea viscosa	2006-10-05	2006	10	5	South America | Uruguay | Rocha	South America	Uruguay	UY	Rocha		-34.763817	-54.528647	WGS84	2500	1e-6		Lucía Bartesaghi	http://www.tropicos.org/Name/28601472	Dodonaea viscosa Jacq.	Zuloaga, F., Belgrano, M., & Zanotti, C. (2019). Actualización del Catálogo de las Plantas Vasculares del Cono Sur. Darwiniana, Nueva Serie, 7(2), 208-278. https://doi.org/10.14522/darwiniana.2019.72.861. Accessed on: 2020-06-19	Plantae | Tracheophyta | Magnoliopsida | Sapindales | Sapindaceae | Dodonaea	Plantae	Tracheophyta	Magnoliopsida	Sapindales	Sapindaceae	Dodonaea	viscosa		species	Jacq.					Bartesaghi (2007). (URL.: http://www.guayubira.org.uy/psamofilo/Caracol.pdf)	El Caracol, Bosque Costero	coordinates uncertainty is estimated	Chirca de Monte					Zermoglio et al. (2020). Georeferencing Quick Reference Guide. (DOI: https://doi.org/10.35035/e09p-h128)
Biodiversidata:Plants:References:34		HumanObservation		nativa	Solanum mauritianum	2006-10-05	2006	10	5	South America | Uruguay | Rocha	South America	Uruguay	UY	Rocha		-34.763817	-54.528647	WGS84	2500	1e-6		Lucía Bartesaghi	http://www.worldfloraonline.org/taxon/wfo-0001029408	Solanum mauritianum Scop.	Zuloaga, F., Belgrano, M., & Zanotti, C. (2019). Actualización del Catálogo de las Plantas Vasculares del Cono Sur. Darwiniana, Nueva Serie, 7(2), 208-278. https://doi.org/10.14522/darwiniana.2019.72.861. Accessed on: 2020-06-19	Plantae | Tracheophyta | Magnoliopsida | Solanales | Solanaceae | Solanum	Plantae	Tracheophyta	Magnoliopsida	Solanales	Solanaceae	Solanum	mauritianum		species	Scop.					Bartesaghi (2007). (URL.: http://www.guayubira.org.uy/psamofilo/Caracol.pdf)	El Caracol, Bosque Costero	coordinates uncertainty is estimated	Tabaco del Monte					Zermoglio et al. (2020). Georeferencing Quick Reference Guide. (DOI: https://doi.org/10.35035/e09p-h128)
Biodiversidata:Plants:References:35		HumanObservation		nativa	Daphnopsis racemosa	2006-10-05	2006	10	5	South America | Uruguay | Rocha	South America	Uruguay	UY	Rocha		-34.782425	-54.530949	WGS84	2500	1e-6		Lucía Bartesaghi	http://www.worldfloraonline.org/taxon/wfo-0000638112	Daphnopsis racemosa Griseb.	Zuloaga, F., Belgrano, M., & Zanotti, C. (2019). Actualización del Catálogo de las Plantas Vasculares del Cono Sur. Darwiniana, Nueva Serie, 7(2), 208-278. https://doi.org/10.14522/darwiniana.2019.72.861. Accessed on: 2020-06-19	Plantae | Tracheophyta | Magnoliopsida | Malvales | Thymelaeaceae | Daphnopsis	Plantae	Tracheophyta	Magnoliopsida	Malvales	Thymelaeaceae	Daphnopsis	racemosa		species	Griseb.					Bartesaghi (2007). (URL.: http://www.guayubira.org.uy/psamofilo/Caracol.pdf)	El Caracol, Matorral Costero	coordinates uncertainty is estimated	Envira					Zermoglio et al. (2020). Georeferencing Quick Reference Guide. (DOI: https://doi.org/10.35035/e09p-h128)
Biodiversidata:Plants:References:36		HumanObservation		nativa	Daphnopsis racemosa	2006-10-05	2006	10	5	South America | Uruguay | Rocha	South America	Uruguay	UY	Rocha		-34.763817	-54.528647	WGS84	2500	1e-6		Lucía Bartesaghi	http://www.worldfloraonline.org/taxon/wfo-0000638112	Daphnopsis racemosa Griseb.	Zuloaga, F., Belgrano, M., & Zanotti, C. (2019). Actualización del Catálogo de las Plantas Vasculares del Cono Sur. Darwiniana, Nueva Serie, 7(2), 208-278. https://doi.org/10.14522/darwiniana.2019.72.861. Accessed on: 2020-06-19	Plantae | Tracheophyta | Magnoliopsida | Malvales | Thymelaeaceae | Daphnopsis	Plantae	Tracheophyta	Magnoliopsida	Malvales	Thymelaeaceae	Daphnopsis	racemosa		species	Griseb.					Bartesaghi (2007). (URL.: http://www.guayubira.org.uy/psamofilo/Caracol.pdf)	El Caracol, Bosque Costero	coordinates uncertainty is estimated	Envira					Zermoglio et al. (2020). Georeferencing Quick Reference Guide. (DOI: https://doi.org/10.35035/e09p-h128)
Biodiversidata:Plants:References:37		HumanObservation		nativa	Celtis tala	2006-10-05	2006	10	5	South America | Uruguay | Rocha	South America	Uruguay	UY	Rocha		-34.782425	-54.530949	WGS84	2500	1e-6		Lucía Bartesaghi	http://www.worldfloraonline.org/taxon/wfo-0000593764	Celtis tala Gillies ex Planch.	Zuloaga, F., Belgrano, M., & Zanotti, C. (2019). Actualización del Catálogo de las Plantas Vasculares del Cono Sur. Darwiniana, Nueva Serie, 7(2), 208-278. https://doi.org/10.14522/darwiniana.2019.72.861. Accessed on: 2020-06-19	Plantae | Tracheophyta | Magnoliopsida | Rosales | Cannabaceae | Celtis	Plantae	Tracheophyta	Magnoliopsida	Rosales	Cannabaceae	Celtis	tala		species	Gillies ex Planch.					Bartesaghi (2007). (URL.: http://www.guayubira.org.uy/psamofilo/Caracol.pdf)	El Caracol, Matorral Costero	coordinates uncertainty is estimated	Tala					Zermoglio et al. (2020). Georeferencing Quick Reference Guide. (DOI: https://doi.org/10.35035/e09p-h128)
Biodiversidata:Plants:References:38		HumanObservation		nativa	Celtis tala	2006-10-05	2006	10	5	South America | Uruguay | Rocha	South America	Uruguay	UY	Rocha		-34.763817	-54.528647	WGS84	2500	1e-6		Lucía Bartesaghi	http://www.worldfloraonline.org/taxon/wfo-0000593764	Celtis tala Gillies ex Planch.	Zuloaga, F., Belgrano, M., & Zanotti, C. (2019). Actualización del Catálogo de las Plantas Vasculares del Cono Sur. Darwiniana, Nueva Serie, 7(2), 208-278. https://doi.org/10.14522/darwiniana.2019.72.861. Accessed on: 2020-06-19	Plantae | Tracheophyta | Magnoliopsida | Rosales | Cannabaceae | Celtis	Plantae	Tracheophyta	Magnoliopsida	Rosales	Cannabaceae	Celtis	tala		species	Gillies ex Planch.					Bartesaghi (2007). (URL.: http://www.guayubira.org.uy/psamofilo/Caracol.pdf)	El Caracol, Bosque Costero	coordinates uncertainty is estimated	Tala					Zermoglio et al. (2020). Georeferencing Quick Reference Guide. (DOI: https://doi.org/10.35035/e09p-h128)
Biodiversidata:Plants:References:39		HumanObservation		introducida	Lantana camara	2006-10-05	2006	10	5	South America | Uruguay | Rocha	South America	Uruguay	UY	Rocha		-34.763817	-54.528647	WGS84	2500	1e-6		Lucía Bartesaghi	http://www.worldfloraonline.org/taxon/wfo-0000223016	Lantana camara L.	Zuloaga, F., Belgrano, M., & Zanotti, C. (2019). Actualización del Catálogo de las Plantas Vasculares del Cono Sur. Darwiniana, Nueva Serie, 7(2), 208-278. https://doi.org/10.14522/darwiniana.2019.72.861. Accessed on: 2020-06-19	Plantae | Tracheophyta | Magnoliopsida | Lamiales | Verbenaceae | Lantana	Plantae	Tracheophyta	Magnoliopsida	Lamiales	Verbenaceae	Lantana	camara		species	L.					Bartesaghi (2007). (URL.: http://www.guayubira.org.uy/psamofilo/Caracol.pdf)	El Caracol, Bosque Costero	coordinates uncertainty is estimated	Lantana					Zermoglio et al. (2020). Georeferencing Quick Reference Guide. (DOI: https://doi.org/10.35035/e09p-h128)
Biodiversidata:Plants:References:40		HumanObservation		nativa	Butia capitata	2000-03	2000	3		South America | Uruguay | Rocha	South America	Uruguay	UY	Rocha		-34.168333	-53.928611	WGS84	2500	1e-6			http://www.worldfloraonline.org/taxon/wfo-0000692727	Butia capitata (Mart.) Becc.	Zuloaga, F., Belgrano, M., & Zanotti, C. (2019). Actualización del Catálogo de las Plantas Vasculares del Cono Sur. Darwiniana, Nueva Serie, 7(2), 208-278. https://doi.org/10.14522/darwiniana.2019.72.861. Accessed on: 2020-06-19	Plantae | Tracheophyta | Liliopsida | Arecales | Arecaceae | Butia	Plantae	Tracheophyta	Liliopsida	Arecales	Arecaceae	Butia	capitata		species	(Mart.) Becc.					Rivas et al. (2014). (URL.: http://www.scielo.edu.uy/scielo.php?script=sci_arttext&pid=S2301-15482014000200002&nrm=iso)	Castillos	coordinates uncertainty is estimated						Zermoglio et al. (2020). Georeferencing Quick Reference Guide. (DOI: https://doi.org/10.35035/e09p-h128)
Biodiversidata:Plants:References:41		HumanObservation		nativa	Eryngium rudiculae	2000-03	2000	3		South America | Uruguay | Rocha	South America	Uruguay	UY	Rocha		-34.168333	-53.928611	WGS84	2500	1e-6			http://www.worldfloraonline.org/taxon/wfo-0000678085	Eryngium nudicaule Lam.	Zuloaga, F., Belgrano, M., & Zanotti, C. (2019). Actualización del Catálogo de las Plantas Vasculares del Cono Sur. Darwiniana, Nueva Serie, 7(2), 208-278. https://doi.org/10.14522/darwiniana.2019.72.861. Accessed on: 2020-06-19	Plantae | Tracheophyta | Magnoliopsida | Apiales | Apiaceae | Eryngium	Plantae	Tracheophyta	Magnoliopsida	Apiales	Apiaceae	Eryngium	nudicaule		species	Lam.					Rivas et al. (2014). (URL.: http://www.scielo.edu.uy/scielo.php?script=sci_arttext&pid=S2301-15482014000200002&nrm=iso)	Castillos	coordinates uncertainty is estimated						Zermoglio et al. (2020). Georeferencing Quick Reference Guide. (DOI: https://doi.org/10.35035/e09p-h128)
Biodiversidata:Plants:References:42		HumanObservation		nativa	Hydrocotile bonariensis	2000-03	2000	3		South America | Uruguay | Rocha	South America	Uruguay	UY	Rocha		-34.168333	-53.928611	WGS84	2500	1e-6			http://www.tropicos.org/Name/1702251	Hydrocotyle bonariensis Lam.	Zuloaga, F., Belgrano, M., & Zanotti, C. (2019). Actualización del Catálogo de las Plantas Vasculares del Cono Sur. Darwiniana, Nueva Serie, 7(2), 208-278. https://doi.org/10.14522/darwiniana.2019.72.861. Accessed on: 2020-06-19	Plantae | Tracheophyta | Magnoliopsida | Apiales | Araliaceae | Hydrocotyle	Plantae	Tracheophyta	Magnoliopsida	Apiales	Araliaceae	Hydrocotyle	bonariensis		species	Lam.					Rivas et al. (2014). (URL.: http://www.scielo.edu.uy/scielo.php?script=sci_arttext&pid=S2301-15482014000200002&nrm=iso)	Castillos	coordinates uncertainty is estimated						Zermoglio et al. (2020). Georeferencing Quick Reference Guide. (DOI: https://doi.org/10.35035/e09p-h128)
Biodiversidata:Plants:References:43		HumanObservation		nativa	Baccharis trimera	2000-03	2000	3		South America | Uruguay | Rocha	South America	Uruguay	UY	Rocha		-34.168333	-53.928611	WGS84	2500	1e-6			http://www.worldfloraonline.org/taxon/wfo-0000011819	Baccharis trimera (Less.) DC.	Zuloaga, F., Belgrano, M., & Zanotti, C. (2019). Actualización del Catálogo de las Plantas Vasculares del Cono Sur. Darwiniana, Nueva Serie, 7(2), 208-278. https://doi.org/10.14522/darwiniana.2019.72.861. Accessed on: 2020-06-19	Plantae | Tracheophyta | Magnoliopsida | Asterales | Asteraceae | Baccharis	Plantae	Tracheophyta	Magnoliopsida	Asterales	Asteraceae	Baccharis	trimera		species	(Less.) DC.					Rivas et al. (2014). (URL.: http://www.scielo.edu.uy/scielo.php?script=sci_arttext&pid=S2301-15482014000200002&nrm=iso)	Castillos	coordinates uncertainty is estimated						Zermoglio et al. (2020). Georeferencing Quick Reference Guide. (DOI: https://doi.org/10.35035/e09p-h128)
Biodiversidata:Plants:References:44		HumanObservation		nativa	Chaptalia piloselloides	2000-03	2000	3		South America | Uruguay | Rocha	South America	Uruguay	UY	Rocha		-34.168333	-53.928611	WGS84	2500	1e-6			http://www.worldfloraonline.org/taxon/wfo-0000061179	Chaptalia piloselloides (Vahl) Baker	Zuloaga, F., Belgrano, M., & Zanotti, C. (2019). Actualización del Catálogo de las Plantas Vasculares del Cono Sur. Darwiniana, Nueva Serie, 7(2), 208-278. https://doi.org/10.14522/darwiniana.2019.72.861. Accessed on: 2020-06-19	Plantae | Tracheophyta | Magnoliopsida | Asterales | Asteraceae | Chaptalia	Plantae	Tracheophyta	Magnoliopsida	Asterales	Asteraceae	Chaptalia	piloselloides		species	(Vahl) Baker					Rivas et al. (2014). (URL.: http://www.scielo.edu.uy/scielo.php?script=sci_arttext&pid=S2301-15482014000200002&nrm=iso)	Castillos	coordinates uncertainty is estimated						Zermoglio et al. (2020). Georeferencing Quick Reference Guide. (DOI: https://doi.org/10.35035/e09p-h128)
Biodiversidata:Plants:References:45		HumanObservation		nativa	Cheverulia sarmentosa	2000-03	2000	3		South America | Uruguay | Rocha	South America	Uruguay	UY	Rocha		-34.168333	-53.928611	WGS84	2500	1e-6			http://www.worldfloraonline.org/taxon/wfo-0000021699	Chevreulia sarmentosa (Pers.) S.F.Blake	Zuloaga, F., Belgrano, M., & Zanotti, C. (2019). Actualización del Catálogo de las Plantas Vasculares del Cono Sur. Darwiniana, Nueva Serie, 7(2), 208-278. https://doi.org/10.14522/darwiniana.2019.72.861. Accessed on: 2020-06-19	Plantae | Tracheophyta | Magnoliopsida | Asterales | Asteraceae | Chevreulia	Plantae	Tracheophyta	Magnoliopsida	Asterales	Asteraceae	Chevreulia	sarmentosa		species	(Pers.) S.F.Blake					Rivas et al. (2014). (URL.: http://www.scielo.edu.uy/scielo.php?script=sci_arttext&pid=S2301-15482014000200002&nrm=iso)	Castillos	coordinates uncertainty is estimated						Zermoglio et al. (2020). Georeferencing Quick Reference Guide. (DOI: https://doi.org/10.35035/e09p-h128)
Biodiversidata:Plants:References:46		HumanObservation		nativa	Conyza bonariensis	2000-03	2000	3		South America | Uruguay | Rocha	South America	Uruguay	UY	Rocha		-34.168333	-53.928611	WGS84	2500	1e-6			http://www.tropicos.org/Name/2702314	Conyza bonariensis (L.) Cronquist	Zuloaga, F., Belgrano, M., & Zanotti, C. (2019). Actualización del Catálogo de las Plantas Vasculares del Cono Sur. Darwiniana, Nueva Serie, 7(2), 208-278. https://doi.org/10.14522/darwiniana.2019.72.861. Accessed on: 2020-06-19	Plantae | Tracheophyta | Magnoliopsida | Asterales | Asteraceae | Conyza	Plantae	Tracheophyta	Magnoliopsida	Asterales	Asteraceae	Conyza	bonariensis		species	(L.) Cronquist					Rivas et al. (2014). (URL.: http://www.scielo.edu.uy/scielo.php?script=sci_arttext&pid=S2301-15482014000200002&nrm=iso)	Castillos	coordinates uncertainty is estimated						Zermoglio et al. (2020). Georeferencing Quick Reference Guide. (DOI: https://doi.org/10.35035/e09p-h128)
Biodiversidata:Plants:References:47		HumanObservation		nativa	Gamochaeta americana	2000-03	2000	3		South America | Uruguay | Rocha	South America	Uruguay	UY	Rocha		-34.168333	-53.928611	WGS84	2500	1e-6			http://www.tropicos.org/Name/2710236	Gamochaeta americana (Mill.) Wedd.	Zuloaga, F., Belgrano, M., & Zanotti, C. (2019). Actualización del Catálogo de las Plantas Vasculares del Cono Sur. Darwiniana, Nueva Serie, 7(2), 208-278. https://doi.org/10.14522/darwiniana.2019.72.861. Accessed on: 2020-06-19	Plantae | Tracheophyta | Magnoliopsida | Asterales | Asteraceae | Gamochaeta	Plantae	Tracheophyta	Magnoliopsida	Asterales	Asteraceae	Gamochaeta	americana		species	(Mill.) Wedd.					Rivas et al. (2014). (URL.: http://www.scielo.edu.uy/scielo.php?script=sci_arttext&pid=S2301-15482014000200002&nrm=iso)	Castillos	coordinates uncertainty is estimated						Zermoglio et al. (2020). Georeferencing Quick Reference Guide. (DOI: https://doi.org/10.35035/e09p-h128)
Biodiversidata:Plants:References:48		HumanObservation		nativa	Picrosia longifolia	2000-03	2000	3		South America | Uruguay | Rocha	South America	Uruguay	UY	Rocha		-34.168333	-53.928611	WGS84	2500	1e-6			http://www.worldfloraonline.org/taxon/wfo-0000015042	Picrosia longifolia D.Don	Zuloaga, F., Belgrano, M., & Zanotti, C. (2019). Actualización del Catálogo de las Plantas Vasculares del Cono Sur. Darwiniana, Nueva Serie, 7(2), 208-278. https://doi.org/10.14522/darwiniana.2019.72.861. Accessed on: 2020-06-19	Plantae | Tracheophyta | Magnoliopsida | Asterales | Asteraceae | Picrosia	Plantae	Tracheophyta	Magnoliopsida	Asterales	Asteraceae	Picrosia	longifolia		species	D.Don					Rivas et al. (2014). (URL.: http://www.scielo.edu.uy/scielo.php?script=sci_arttext&pid=S2301-15482014000200002&nrm=iso)	Castillos	coordinates uncertainty is estimated						Zermoglio et al. (2020). Georeferencing Quick Reference Guide. (DOI: https://doi.org/10.35035/e09p-h128)
Biodiversidata:Plants:References:49		HumanObservation		nativa	Soliva sessillis	2000-03	2000	3		South America | Uruguay | Rocha	South America	Uruguay	UY	Rocha		-34.168333	-53.928611	WGS84	2500	1e-6			http://www.worldfloraonline.org/taxon/wfo-0000137842	Soliva sessilis Ruiz & Pav.	Zuloaga, F., Belgrano, M., & Zanotti, C. (2019). Actualización del Catálogo de las Plantas Vasculares del Cono Sur. Darwiniana, Nueva Serie, 7(2), 208-278. https://doi.org/10.14522/darwiniana.2019.72.861. Accessed on: 2020-06-19	Plantae | Tracheophyta | Magnoliopsida | Asterales | Asteraceae | Soliva	Plantae	Tracheophyta	Magnoliopsida	Asterales	Asteraceae	Soliva	sessilis		species	Ruiz & Pav.					Rivas et al. (2014). (URL.: http://www.scielo.edu.uy/scielo.php?script=sci_arttext&pid=S2301-15482014000200002&nrm=iso)	Castillos	coordinates uncertainty is estimated						Zermoglio et al. (2020). Georeferencing Quick Reference Guide. (DOI: https://doi.org/10.35035/e09p-h128)
Biodiversidata:Plants:References:50		HumanObservation		nativa	Pratia hederacea	2000-03	2000	3		South America | Uruguay | Rocha	South America	Uruguay	UY	Rocha		-34.168333	-53.928611	WGS84	2500	1e-6			http://www.worldfloraonline.org/taxon/wfo-0000815187	Lobelia hederacea Cham.	Zuloaga, F., Belgrano, M., & Zanotti, C. (2019). Actualización del Catálogo de las Plantas Vasculares del Cono Sur. Darwiniana, Nueva Serie, 7(2), 208-278. https://doi.org/10.14522/darwiniana.2019.72.861. Accessed on: 2020-06-19	Plantae | Tracheophyta | Magnoliopsida | Asterales | Campanulaceae | Lobelia	Plantae	Tracheophyta	Magnoliopsida	Asterales	Campanulaceae	Lobelia	hederacea		species	Cham.					Rivas et al. (2014). (URL.: http://www.scielo.edu.uy/scielo.php?script=sci_arttext&pid=S2301-15482014000200002&nrm=iso)	Castillos	coordinates uncertainty is estimated						Zermoglio et al. (2020). Georeferencing Quick Reference Guide. (DOI: https://doi.org/10.35035/e09p-h128)
Biodiversidata:Plants:References:51		HumanObservation		nativa	Dichondra mycrocalix	2000-03	2000	3		South America | Uruguay | Rocha	South America	Uruguay	UY	Rocha		-34.168333	-53.928611	WGS84	2500	1e-6			http://www.worldfloraonline.org/taxon/wfo-0001296787	Dichondra macrocalyx Meisn.	Zuloaga, F., Belgrano, M., & Zanotti, C. (2019). Actualización del Catálogo de las Plantas Vasculares del Cono Sur. Darwiniana, Nueva Serie, 7(2), 208-278. https://doi.org/10.14522/darwiniana.2019.72.861. Accessed on: 2020-06-19	Plantae | Tracheophyta | Magnoliopsida | Solanales | Convolvulaceae | Dichondra	Plantae	Tracheophyta	Magnoliopsida	Solanales	Convolvulaceae	Dichondra	macrocalyx		species	Meisn.					Rivas et al. (2014). (URL.: http://www.scielo.edu.uy/scielo.php?script=sci_arttext&pid=S2301-15482014000200002&nrm=iso)	Castillos	coordinates uncertainty is estimated						Zermoglio et al. (2020). Georeferencing Quick Reference Guide. (DOI: https://doi.org/10.35035/e09p-h128)
Biodiversidata:Plants:References:52		HumanObservation		nativa	Evolvulus sericeus	2000-03	2000	3		South America | Uruguay | Rocha	South America	Uruguay	UY	Rocha		-34.168333	-53.928611	WGS84	2500	1e-6			http://www.worldfloraonline.org/taxon/wfo-0001297241	Evolvulus sericeus Sw.	Zuloaga, F., Belgrano, M., & Zanotti, C. (2019). Actualización del Catálogo de las Plantas Vasculares del Cono Sur. Darwiniana, Nueva Serie, 7(2), 208-278. https://doi.org/10.14522/darwiniana.2019.72.861. Accessed on: 2020-06-19	Plantae | Tracheophyta | Magnoliopsida | Solanales | Convolvulaceae | Evolvulus	Plantae	Tracheophyta	Magnoliopsida	Solanales	Convolvulaceae	Evolvulus	sericeus		species	Sw.					Rivas et al. (2014). (URL.: http://www.scielo.edu.uy/scielo.php?script=sci_arttext&pid=S2301-15482014000200002&nrm=iso)	Castillos	coordinates uncertainty is estimated						Zermoglio et al. (2020). Georeferencing Quick Reference Guide. (DOI: https://doi.org/10.35035/e09p-h128)
Biodiversidata:Plants:References:53		HumanObservation		nativa	Equisetum giganteum	2000-03	2000	3		South America | Uruguay | Rocha	South America	Uruguay	UY	Rocha		-34.168333	-53.928611	WGS84	2500	1e-6			http://www.worldfloraonline.org/taxon/wfo-0001111455	Equisetum giganteum L.	Zuloaga, F., Belgrano, M., & Zanotti, C. (2019). Actualización del Catálogo de las Plantas Vasculares del Cono Sur. Darwiniana, Nueva Serie, 7(2), 208-278. https://doi.org/10.14522/darwiniana.2019.72.861. Accessed on: 2020-06-19	Plantae | Tracheophyta | Polypodiopsida | Equisetales | Equisetaceae | Equisetum	Plantae	Tracheophyta	Polypodiopsida	Equisetales	Equisetaceae	Equisetum	giganteum		species	L.					Rivas et al. (2014). (URL.: http://www.scielo.edu.uy/scielo.php?script=sci_arttext&pid=S2301-15482014000200002&nrm=iso)	Castillos	coordinates uncertainty is estimated						Zermoglio et al. (2020). Georeferencing Quick Reference Guide. (DOI: https://doi.org/10.35035/e09p-h128)
Biodiversidata:Plants:References:54		HumanObservation		nativa	Trifolium polymorphum	2000-03	2000	3		South America | Uruguay | Rocha	South America	Uruguay	UY	Rocha		-34.168333	-53.928611	WGS84	2500	1e-6			http://www.worldfloraonline.org/taxon/wfo-0000174331	Trifolium polymorphum Poir.	Zuloaga, F., Belgrano, M., & Zanotti, C. (2019). Actualización del Catálogo de las Plantas Vasculares del Cono Sur. Darwiniana, Nueva Serie, 7(2), 208-278. https://doi.org/10.14522/darwiniana.2019.72.861. Accessed on: 2020-06-19	Plantae | Tracheophyta | Magnoliopsida | Fabales | Fabaceae | Trifolium	Plantae	Tracheophyta	Magnoliopsida	Fabales	Fabaceae	Trifolium	polymorphum		species	Poir.					Rivas et al. (2014). (URL.: http://www.scielo.edu.uy/scielo.php?script=sci_arttext&pid=S2301-15482014000200002&nrm=iso)	Castillos	coordinates uncertainty is estimated						Zermoglio et al. (2020). Georeferencing Quick Reference Guide. (DOI: https://doi.org/10.35035/e09p-h128)
Biodiversidata:Plants:References:55		HumanObservation		nativa	Herbertia lahue	2000-03	2000	3		South America | Uruguay | Rocha	South America	Uruguay	UY	Rocha		-34.168333	-53.928611	WGS84	2500	1e-6			http://www.worldfloraonline.org/taxon/wfo-0000782716	Herbertia lahue (Molina) Goldblatt	Zuloaga, F., Belgrano, M., & Zanotti, C. (2019). Actualización del Catálogo de las Plantas Vasculares del Cono Sur. Darwiniana, Nueva Serie, 7(2), 208-278. https://doi.org/10.14522/darwiniana.2019.72.861. Accessed on: 2020-06-19	Plantae | Tracheophyta | Liliopsida | Asparagales | Iridaceae | Herbertia	Plantae	Tracheophyta	Liliopsida	Asparagales	Iridaceae	Herbertia	lahue		species	(Molina) Goldblatt					Rivas et al. (2014). (URL.: http://www.scielo.edu.uy/scielo.php?script=sci_arttext&pid=S2301-15482014000200002&nrm=iso)	Castillos	coordinates uncertainty is estimated						Zermoglio et al. (2020). Georeferencing Quick Reference Guide. (DOI: https://doi.org/10.35035/e09p-h128)
Biodiversidata:Plants:References:56		HumanObservation		nativa	Sisyrrinchium platense	2000-03	2000	3		South America | Uruguay | Rocha	South America	Uruguay	UY	Rocha		-34.168333	-53.928611	WGS84	2500	1e-6			http://www.worldfloraonline.org/taxon/wfo-0000786540	Sisyrinchium platense I.M.Johnst.	Zuloaga, F., Belgrano, M., & Zanotti, C. (2019). Actualización del Catálogo de las Plantas Vasculares del Cono Sur. Darwiniana, Nueva Serie, 7(2), 208-278. https://doi.org/10.14522/darwiniana.2019.72.861. Accessed on: 2020-06-19	Plantae | Tracheophyta | Liliopsida | Asparagales | Iridaceae | Sisyrinchium	Plantae	Tracheophyta	Liliopsida	Asparagales	Iridaceae	Sisyrinchium	platense		species	I.M.Johnst.					Rivas et al. (2014). (URL.: http://www.scielo.edu.uy/scielo.php?script=sci_arttext&pid=S2301-15482014000200002&nrm=iso)	Castillos	coordinates uncertainty is estimated						Zermoglio et al. (2020). Georeferencing Quick Reference Guide. (DOI: https://doi.org/10.35035/e09p-h128)
Biodiversidata:Plants:References:57		HumanObservation		nativa	Scutellaria racemosa	2000-03	2000	3		South America | Uruguay | Rocha	South America	Uruguay	UY	Rocha		-34.168333	-53.928611	WGS84	2500	1e-6			http://www.worldfloraonline.org/taxon/wfo-0000308364	Scutellaria racemosa Pers.	Zuloaga, F., Belgrano, M., & Zanotti, C. (2019). Actualización del Catálogo de las Plantas Vasculares del Cono Sur. Darwiniana, Nueva Serie, 7(2), 208-278. https://doi.org/10.14522/darwiniana.2019.72.861. Accessed on: 2020-06-19	Plantae | Tracheophyta | Magnoliopsida | Lamiales | Lamiaceae | Scutellaria	Plantae	Tracheophyta	Magnoliopsida	Lamiales	Lamiaceae	Scutellaria	racemosa		species	Pers.					Rivas et al. (2014). (URL.: http://www.scielo.edu.uy/scielo.php?script=sci_arttext&pid=S2301-15482014000200002&nrm=iso)	Castillos	coordinates uncertainty is estimated						Zermoglio et al. (2020). Georeferencing Quick Reference Guide. (DOI: https://doi.org/10.35035/e09p-h128)
Biodiversidata:Plants:References:58		HumanObservation		nativa	Heimia salicifolia	2000-03	2000	3		South America | Uruguay | Rocha	South America	Uruguay	UY	Rocha		-34.168333	-53.928611	WGS84	2500	1e-6			http://www.worldfloraonline.org/taxon/wfo-0000717021	Heimia salicifolia (Kunth) Link	Zuloaga, F., Belgrano, M., & Zanotti, C. (2019). Actualización del Catálogo de las Plantas Vasculares del Cono Sur. Darwiniana, Nueva Serie, 7(2), 208-278. https://doi.org/10.14522/darwiniana.2019.72.861. Accessed on: 2020-06-19	Plantae | Tracheophyta | Magnoliopsida | Myrtales | Lythraceae | Heimia	Plantae	Tracheophyta	Magnoliopsida	Myrtales	Lythraceae	Heimia	salicifolia		species	(Kunth) Link					Rivas et al. (2014). (URL.: http://www.scielo.edu.uy/scielo.php?script=sci_arttext&pid=S2301-15482014000200002&nrm=iso)	Castillos	coordinates uncertainty is estimated						Zermoglio et al. (2020). Georeferencing Quick Reference Guide. (DOI: https://doi.org/10.35035/e09p-h128)
Biodiversidata:Plants:References:59		HumanObservation		nativa	Sida rhombifolia	2000-03	2000	3		South America | Uruguay | Rocha	South America	Uruguay	UY	Rocha		-34.168333	-53.928611	WGS84	2500	1e-6			http://www.worldfloraonline.org/taxon/wfo-0000505360	Sida rhombifolia L.	Zuloaga, F., Belgrano, M., & Zanotti, C. (2019). Actualización del Catálogo de las Plantas Vasculares del Cono Sur. Darwiniana, Nueva Serie, 7(2), 208-278. https://doi.org/10.14522/darwiniana.2019.72.861. Accessed on: 2020-06-19	Plantae | Tracheophyta | Magnoliopsida | Malvales | Malvaceae | Sida	Plantae	Tracheophyta	Magnoliopsida	Malvales	Malvaceae	Sida	rhombifolia		species	L.					Rivas et al. (2014). (URL.: http://www.scielo.edu.uy/scielo.php?script=sci_arttext&pid=S2301-15482014000200002&nrm=iso)	Castillos	coordinates uncertainty is estimated						Zermoglio et al. (2020). Georeferencing Quick Reference Guide. (DOI: https://doi.org/10.35035/e09p-h128)
Biodiversidata:Plants:References:60		HumanObservation		nativa	Dorstenia brasiliensis	2000-03	2000	3		South America | Uruguay | Rocha	South America	Uruguay	UY	Rocha		-34.168333	-53.928611	WGS84	2500	1e-6			http://www.worldfloraonline.org/taxon/wfo-0000654304	Dorstenia brasiliensis Lam.	Zuloaga, F., Belgrano, M., & Zanotti, C. (2019). Actualización del Catálogo de las Plantas Vasculares del Cono Sur. Darwiniana, Nueva Serie, 7(2), 208-278. https://doi.org/10.14522/darwiniana.2019.72.861. Accessed on: 2020-06-19	Plantae | Tracheophyta | Magnoliopsida | Rosales | Moraceae | Dorstenia	Plantae	Tracheophyta	Magnoliopsida	Rosales	Moraceae	Dorstenia	brasiliensis		species	Lam.					Rivas et al. (2014). (URL.: http://www.scielo.edu.uy/scielo.php?script=sci_arttext&pid=S2301-15482014000200002&nrm=iso)	Castillos	coordinates uncertainty is estimated						Zermoglio et al. (2020). Georeferencing Quick Reference Guide. (DOI: https://doi.org/10.35035/e09p-h128)
Biodiversidata:Plants:References:61		HumanObservation		nativa	Bothriochloa laguroides	2000-03	2000	3		South America | Uruguay | Rocha	South America	Uruguay	UY	Rocha		-34.168333	-53.928611	WGS84	2500	1e-6			http://www.worldfloraonline.org/taxon/wfo-0000853806	Bothriochloa laguroides (DC.) Herter	Zuloaga, F., Belgrano, M., & Zanotti, C. (2019). Actualización del Catálogo de las Plantas Vasculares del Cono Sur. Darwiniana, Nueva Serie, 7(2), 208-278. https://doi.org/10.14522/darwiniana.2019.72.861. Accessed on: 2020-06-19	Plantae | Tracheophyta | Liliopsida | Poales | Poaceae | Bothriochloa	Plantae	Tracheophyta	Liliopsida	Poales	Poaceae	Bothriochloa	laguroides		species	(DC.) Herter					Rivas et al. (2014). (URL.: http://www.scielo.edu.uy/scielo.php?script=sci_arttext&pid=S2301-15482014000200002&nrm=iso)	Castillos	coordinates uncertainty is estimated						Zermoglio et al. (2020). Georeferencing Quick Reference Guide. (DOI: https://doi.org/10.35035/e09p-h128)
Biodiversidata:Plants:References:62		HumanObservation		nativa	Bromus unioloides	2000-03	2000	3		South America | Uruguay | Rocha	South America	Uruguay	UY	Rocha		-34.168333	-53.928611	WGS84	2500	1e-6			http://www.worldfloraonline.org/taxon/wfo-0000855346	Bromus catharticus Vahl	Zuloaga, F., Belgrano, M., & Zanotti, C. (2019). Actualización del Catálogo de las Plantas Vasculares del Cono Sur. Darwiniana, Nueva Serie, 7(2), 208-278. https://doi.org/10.14522/darwiniana.2019.72.861. Accessed on: 2020-06-19	Plantae | Tracheophyta | Liliopsida | Poales | Poaceae | Bromus	Plantae	Tracheophyta	Liliopsida	Poales	Poaceae	Bromus	catharticus		species	Vahl					Rivas et al. (2014). (URL.: http://www.scielo.edu.uy/scielo.php?script=sci_arttext&pid=S2301-15482014000200002&nrm=iso)	Castillos	coordinates uncertainty is estimated						Zermoglio et al. (2020). Georeferencing Quick Reference Guide. (DOI: https://doi.org/10.35035/e09p-h128)
Biodiversidata:Plants:References:63		HumanObservation		nativa	Calamagrostis alba	2000-03	2000	3		South America | Uruguay | Rocha	South America	Uruguay	UY	Rocha		-34.168333	-53.928611	WGS84	2500	1e-6			http://www.tropicos.org/Name/100486163	Cinnagrostis alba var. alba (J. Presl) P.M. Peterson, Soreng, Romasch. & Barberá	Zuloaga, F., Belgrano, M., & Zanotti, C. (2019). Actualización del Catálogo de las Plantas Vasculares del Cono Sur. Darwiniana, Nueva Serie, 7(2), 208-278. https://doi.org/10.14522/darwiniana.2019.72.861. Accessed on: 2020-06-19	Plantae | Tracheophyta | Liliopsida | Poales | Poaceae | Cinnagrostis	Plantae	Tracheophyta	Liliopsida	Poales	Poaceae	Cinnagrostis	alba	alba	variety	(J. Presl) P.M. Peterson, Soreng, Romasch. & Barberá					Rivas et al. (2014). (URL.: http://www.scielo.edu.uy/scielo.php?script=sci_arttext&pid=S2301-15482014000200002&nrm=iso)	Castillos	coordinates uncertainty is estimated						Zermoglio et al. (2020). Georeferencing Quick Reference Guide. (DOI: https://doi.org/10.35035/e09p-h128)
Biodiversidata:Plants:References:64		HumanObservation		nativa	Calamagrostis vidriflavescens var. montevidensis	2000-03	2000	3		South America | Uruguay | Rocha	South America	Uruguay	UY	Rocha		-34.168333	-53.928611	WGS84	2500	1e-6			http://www.tropicos.org/Name/100486162	Cinnagrostis viridiflavescens var. montevidensis (Nees) P.M. Peterson, Soreng, Romasch. & Barberá	Zuloaga, F., Belgrano, M., & Zanotti, C. (2019). Actualización del Catálogo de las Plantas Vasculares del Cono Sur. Darwiniana, Nueva Serie, 7(2), 208-278. https://doi.org/10.14522/darwiniana.2019.72.861. Accessed on: 2020-06-19	Plantae | Tracheophyta | Liliopsida | Poales | Poaceae | Cinnagrostis	Plantae	Tracheophyta	Liliopsida	Poales	Poaceae	Cinnagrostis	viridiflavescens	montevidensis	variety	(Nees) P.M. Peterson, Soreng, Romasch. & Barberá					Rivas et al. (2014). (URL.: http://www.scielo.edu.uy/scielo.php?script=sci_arttext&pid=S2301-15482014000200002&nrm=iso)	Castillos	coordinates uncertainty is estimated						Zermoglio et al. (2020). Georeferencing Quick Reference Guide. (DOI: https://doi.org/10.35035/e09p-h128)
Biodiversidata:Plants:References:65		HumanObservation		nativa	Chascolytrum poomorphum	2000-03	2000	3		South America | Uruguay | Rocha	South America	Uruguay	UY	Rocha		-34.168333	-53.928611	WGS84	2500	1e-6			http://www.worldfloraonline.org/taxon/wfo-0001042357	Chascolytrum poomorphum (J.Presl) L.Essi, Longhi-Wagner & Souza-Chies	Zuloaga, F., Belgrano, M., & Zanotti, C. (2019). Actualización del Catálogo de las Plantas Vasculares del Cono Sur. Darwiniana, Nueva Serie, 7(2), 208-278. https://doi.org/10.14522/darwiniana.2019.72.861. Accessed on: 2020-06-19	Plantae | Tracheophyta | Liliopsida | Poales | Poaceae | Chascolytrum	Plantae	Tracheophyta	Liliopsida	Poales	Poaceae	Chascolytrum	poomorphum		species	(J.Presl) L.Essi, Longhi-Wagner & Souza-Chies					Rivas et al. (2014). (URL.: http://www.scielo.edu.uy/scielo.php?script=sci_arttext&pid=S2301-15482014000200002&nrm=iso)	Castillos	coordinates uncertainty is estimated						Zermoglio et al. (2020). Georeferencing Quick Reference Guide. (DOI: https://doi.org/10.35035/e09p-h128)
Biodiversidata:Plants:References:66		HumanObservation		nativa	Chascolytrum subaristatum	2000-03	2000	3		South America | Uruguay | Rocha	South America	Uruguay	UY	Rocha		-34.168333	-53.928611	WGS84	2500	1e-6			http://www.tropicos.org/Name/25516359	Chascolytrum subaristatum (Lam.) Desv.	Zuloaga, F., Belgrano, M., & Zanotti, C. (2019). Actualización del Catálogo de las Plantas Vasculares del Cono Sur. Darwiniana, Nueva Serie, 7(2), 208-278. https://doi.org/10.14522/darwiniana.2019.72.861. Accessed on: 2020-06-19	Plantae | Tracheophyta | Liliopsida | Poales | Poaceae | Chascolytrum	Plantae	Tracheophyta	Liliopsida	Poales	Poaceae	Chascolytrum	subaristatum		species	(Lam.) Desv.					Rivas et al. (2014). (URL.: http://www.scielo.edu.uy/scielo.php?script=sci_arttext&pid=S2301-15482014000200002&nrm=iso)	Castillos	coordinates uncertainty is estimated						Zermoglio et al. (2020). Georeferencing Quick Reference Guide. (DOI: https://doi.org/10.35035/e09p-h128)
Biodiversidata:Plants:References:67		HumanObservation		nativa	Coelorachis selloana	2000-03	2000	3		South America | Uruguay | Rocha	South America	Uruguay	UY	Rocha		-34.168333	-53.928611	WGS84	2500	1e-6			http://www.tropicos.org/Name/25543646	Mnesithea selloana (Hack.) de Koning & Sosef	Zuloaga, F., Belgrano, M., & Zanotti, C. (2019). Actualización del Catálogo de las Plantas Vasculares del Cono Sur. Darwiniana, Nueva Serie, 7(2), 208-278. https://doi.org/10.14522/darwiniana.2019.72.861. Accessed on: 2020-06-19	Plantae | Tracheophyta | Liliopsida | Poales | Poaceae | Mnesithea	Plantae	Tracheophyta	Liliopsida	Poales	Poaceae	Mnesithea	selloana		species	(Hack.) de Koning & Sosef					Rivas et al. (2014). (URL.: http://www.scielo.edu.uy/scielo.php?script=sci_arttext&pid=S2301-15482014000200002&nrm=iso)	Castillos	coordinates uncertainty is estimated						Zermoglio et al. (2020). Georeferencing Quick Reference Guide. (DOI: https://doi.org/10.35035/e09p-h128)
Biodiversidata:Plants:References:68		HumanObservation		nativa	Danthoria montevidensis	2000-03	2000	3		South America | Uruguay | Rocha	South America	Uruguay	UY	Rocha		-34.168333	-53.928611	WGS84	2500	1e-6			http://www.worldfloraonline.org/taxon/wfo-0000862015	Danthonia montevidensis Hack. & Arechav.	Zuloaga, F., Belgrano, M., & Zanotti, C. (2019). Actualización del Catálogo de las Plantas Vasculares del Cono Sur. Darwiniana, Nueva Serie, 7(2), 208-278. https://doi.org/10.14522/darwiniana.2019.72.861. Accessed on: 2020-06-19	Plantae | Tracheophyta | Liliopsida | Poales | Poaceae | Danthonia	Plantae	Tracheophyta	Liliopsida	Poales	Poaceae	Danthonia	montevidensis		species	Hack. & Arechav.					Rivas et al. (2014). (URL.: http://www.scielo.edu.uy/scielo.php?script=sci_arttext&pid=S2301-15482014000200002&nrm=iso)	Castillos	coordinates uncertainty is estimated						Zermoglio et al. (2020). Georeferencing Quick Reference Guide. (DOI: https://doi.org/10.35035/e09p-h128)
Biodiversidata:Plants:References:69		HumanObservation		nativa	Eragrostis retinens	2000-03	2000	3		South America | Uruguay | Rocha	South America	Uruguay	UY	Rocha		-34.168333	-53.928611	WGS84	2500	1e-6			http://www.worldfloraonline.org/taxon/wfo-0000868353	Eragrostis retinens Hack. & Arechav.	Zuloaga, F., Belgrano, M., & Zanotti, C. (2019). Actualización del Catálogo de las Plantas Vasculares del Cono Sur. Darwiniana, Nueva Serie, 7(2), 208-278. https://doi.org/10.14522/darwiniana.2019.72.861. Accessed on: 2020-06-19	Plantae | Tracheophyta | Liliopsida | Poales | Poaceae | Eragrostis	Plantae	Tracheophyta	Liliopsida	Poales	Poaceae	Eragrostis	retinens		species	Hack. & Arechav.					Rivas et al. (2014). (URL.: http://www.scielo.edu.uy/scielo.php?script=sci_arttext&pid=S2301-15482014000200002&nrm=iso)	Castillos	coordinates uncertainty is estimated						Zermoglio et al. (2020). Georeferencing Quick Reference Guide. (DOI: https://doi.org/10.35035/e09p-h128)
Biodiversidata:Plants:References:70		HumanObservation		nativa	Leersia hexandra	2000-03	2000	3		South America | Uruguay | Rocha	South America	Uruguay	UY	Rocha		-34.168333	-53.928611	WGS84	2500	1e-6			http://www.worldfloraonline.org/taxon/wfo-0000877667	Leersia hexandra Sw.	Zuloaga, F., Belgrano, M., & Zanotti, C. (2019). Actualización del Catálogo de las Plantas Vasculares del Cono Sur. Darwiniana, Nueva Serie, 7(2), 208-278. https://doi.org/10.14522/darwiniana.2019.72.861. Accessed on: 2020-06-19	Plantae | Tracheophyta | Liliopsida | Poales | Poaceae | Leersia	Plantae	Tracheophyta	Liliopsida	Poales	Poaceae	Leersia	hexandra		species	Sw.					Rivas et al. (2014). (URL.: http://www.scielo.edu.uy/scielo.php?script=sci_arttext&pid=S2301-15482014000200002&nrm=iso)	Castillos	coordinates uncertainty is estimated						Zermoglio et al. (2020). Georeferencing Quick Reference Guide. (DOI: https://doi.org/10.35035/e09p-h128)
Biodiversidata:Plants:References:71		HumanObservation		nativa	Luziola peruviana	2000-03	2000	3		South America | Uruguay | Rocha	South America	Uruguay	UY	Rocha		-34.168333	-53.928611	WGS84	2500	1e-6			http://www.worldfloraonline.org/taxon/wfo-0000878765	Luziola peruviana J.F.Gmel.	Zuloaga, F., Belgrano, M., & Zanotti, C. (2019). Actualización del Catálogo de las Plantas Vasculares del Cono Sur. Darwiniana, Nueva Serie, 7(2), 208-278. https://doi.org/10.14522/darwiniana.2019.72.861. Accessed on: 2020-06-19	Plantae | Tracheophyta | Liliopsida | Poales | Poaceae | Luziola	Plantae	Tracheophyta	Liliopsida	Poales	Poaceae	Luziola	peruviana		species	J.F.Gmel.					Rivas et al. (2014). (URL.: http://www.scielo.edu.uy/scielo.php?script=sci_arttext&pid=S2301-15482014000200002&nrm=iso)	Castillos	coordinates uncertainty is estimated						Zermoglio et al. (2020). Georeferencing Quick Reference Guide. (DOI: https://doi.org/10.35035/e09p-h128)
Biodiversidata:Plants:References:72		HumanObservation		nativa	Michrochloa indica	2000-03	2000	3		South America | Uruguay | Rocha	South America	Uruguay	UY	Rocha		-34.168333	-53.928611	WGS84	2500	1e-6			http://www.worldfloraonline.org/taxon/wfo-0000879887	Microchloa indica (L.f.) P.Beauv.	Zuloaga, F., Belgrano, M., & Zanotti, C. (2019). Actualización del Catálogo de las Plantas Vasculares del Cono Sur. Darwiniana, Nueva Serie, 7(2), 208-278. https://doi.org/10.14522/darwiniana.2019.72.861. Accessed on: 2020-06-19	Plantae | Tracheophyta | Liliopsida | Poales | Poaceae | Microchloa	Plantae	Tracheophyta	Liliopsida	Poales	Poaceae	Microchloa	indica		species	(L.f.) P.Beauv.					Rivas et al. (2014). (URL.: http://www.scielo.edu.uy/scielo.php?script=sci_arttext&pid=S2301-15482014000200002&nrm=iso)	Castillos	coordinates uncertainty is estimated						Zermoglio et al. (2020). Georeferencing Quick Reference Guide. (DOI: https://doi.org/10.35035/e09p-h128)
Biodiversidata:Plants:References:73		HumanObservation		nativa	Nassella charruana	2000-03	2000	3		South America | Uruguay | Rocha	South America	Uruguay	UY	Rocha		-34.168333	-53.928611	WGS84	2500	1e-6			http://www.tropicos.org/Name/25519455	Nassella charruana (Arechav.) Barkworth	Zuloaga, F., Belgrano, M., & Zanotti, C. (2019). Actualización del Catálogo de las Plantas Vasculares del Cono Sur. Darwiniana, Nueva Serie, 7(2), 208-278. https://doi.org/10.14522/darwiniana.2019.72.861. Accessed on: 2020-06-19	Plantae | Tracheophyta | Liliopsida | Poales | Poaceae | Nassella	Plantae	Tracheophyta	Liliopsida	Poales	Poaceae	Nassella	charruana		species	(Arechav.) Barkworth					Rivas et al. (2014). (URL.: http://www.scielo.edu.uy/scielo.php?script=sci_arttext&pid=S2301-15482014000200002&nrm=iso)	Castillos	coordinates uncertainty is estimated						Zermoglio et al. (2020). Georeferencing Quick Reference Guide. (DOI: https://doi.org/10.35035/e09p-h128)
Biodiversidata:Plants:References:74		HumanObservation		nativa	Panicum bergii	2000-03	2000	3		South America | Uruguay | Rocha	South America	Uruguay	UY	Rocha		-34.168333	-53.928611	WGS84	2500	1e-6			http://www.worldfloraonline.org/taxon/wfo-0000883213	Panicum bergii Arechav.	Zuloaga, F., Belgrano, M., & Zanotti, C. (2019). Actualización del Catálogo de las Plantas Vasculares del Cono Sur. Darwiniana, Nueva Serie, 7(2), 208-278. https://doi.org/10.14522/darwiniana.2019.72.861. Accessed on: 2020-06-19	Plantae | Tracheophyta | Liliopsida | Poales | Poaceae | Panicum	Plantae	Tracheophyta	Liliopsida	Poales	Poaceae	Panicum	bergii		species	Arechav.					Rivas et al. (2014). (URL.: http://www.scielo.edu.uy/scielo.php?script=sci_arttext&pid=S2301-15482014000200002&nrm=iso)	Castillos	coordinates uncertainty is estimated						Zermoglio et al. (2020). Georeferencing Quick Reference Guide. (DOI: https://doi.org/10.35035/e09p-h128)
Biodiversidata:Plants:References:75		HumanObservation		nativa	Panicum gouinii	2000-03	2000	3		South America | Uruguay | Rocha	South America	Uruguay	UY	Rocha		-34.168333	-53.928611	WGS84	2500	1e-6			http://www.worldfloraonline.org/taxon/wfo-0000884368	Panicum gouinii E.Fourn.	Zuloaga, F., Belgrano, M., & Zanotti, C. (2019). Actualización del Catálogo de las Plantas Vasculares del Cono Sur. Darwiniana, Nueva Serie, 7(2), 208-278. https://doi.org/10.14522/darwiniana.2019.72.861. Accessed on: 2020-06-19	Plantae | Tracheophyta | Liliopsida | Poales | Poaceae | Panicum	Plantae	Tracheophyta	Liliopsida	Poales	Poaceae	Panicum	gouinii		species	E.Fourn.					Rivas et al. (2014). (URL.: http://www.scielo.edu.uy/scielo.php?script=sci_arttext&pid=S2301-15482014000200002&nrm=iso)	Castillos	coordinates uncertainty is estimated						Zermoglio et al. (2020). Georeferencing Quick Reference Guide. (DOI: https://doi.org/10.35035/e09p-h128)
Biodiversidata:Plants:References:76		HumanObservation		nativa	Paspalum dilatatum	2000-03	2000	3		South America | Uruguay | Rocha	South America	Uruguay	UY	Rocha		-34.168333	-53.928611	WGS84	2500	1e-6			http://www.worldfloraonline.org/taxon/wfo-0000887560	Paspalum dilatatum Poir.	Zuloaga, F., Belgrano, M., & Zanotti, C. (2019). Actualización del Catálogo de las Plantas Vasculares del Cono Sur. Darwiniana, Nueva Serie, 7(2), 208-278. https://doi.org/10.14522/darwiniana.2019.72.861. Accessed on: 2020-06-19	Plantae | Tracheophyta | Liliopsida | Poales | Poaceae | Paspalum	Plantae	Tracheophyta	Liliopsida	Poales	Poaceae	Paspalum	dilatatum		species	Poir.					Rivas et al. (2014). (URL.: http://www.scielo.edu.uy/scielo.php?script=sci_arttext&pid=S2301-15482014000200002&nrm=iso)	Castillos	coordinates uncertainty is estimated						Zermoglio et al. (2020). Georeferencing Quick Reference Guide. (DOI: https://doi.org/10.35035/e09p-h128)
Biodiversidata:Plants:References:77		HumanObservation		nativa	Paspalum distichum	2000-03	2000	3		South America | Uruguay | Rocha	South America	Uruguay	UY	Rocha		-34.168333	-53.928611	WGS84	2500	1e-6			http://www.worldfloraonline.org/taxon/wfo-0000887584	Paspalum distichum L.	Zuloaga, F., Belgrano, M., & Zanotti, C. (2019). Actualización del Catálogo de las Plantas Vasculares del Cono Sur. Darwiniana, Nueva Serie, 7(2), 208-278. https://doi.org/10.14522/darwiniana.2019.72.861. Accessed on: 2020-06-19	Plantae | Tracheophyta | Liliopsida | Poales | Poaceae | Paspalum	Plantae	Tracheophyta	Liliopsida	Poales	Poaceae	Paspalum	distichum		species	L.					Rivas et al. (2014). (URL.: http://www.scielo.edu.uy/scielo.php?script=sci_arttext&pid=S2301-15482014000200002&nrm=iso)	Castillos	coordinates uncertainty is estimated						Zermoglio et al. (2020). Georeferencing Quick Reference Guide. (DOI: https://doi.org/10.35035/e09p-h128)
Biodiversidata:Plants:References:78		HumanObservation		nativa	Paspalum notatum	2000-03	2000	3		South America | Uruguay | Rocha	South America	Uruguay	UY	Rocha		-34.168333	-53.928611	WGS84	2500	1e-6			http://www.worldfloraonline.org/taxon/wfo-0000888093	Paspalum notatum Flüggé	Zuloaga, F., Belgrano, M., & Zanotti, C. (2019). Actualización del Catálogo de las Plantas Vasculares del Cono Sur. Darwiniana, Nueva Serie, 7(2), 208-278. https://doi.org/10.14522/darwiniana.2019.72.861. Accessed on: 2020-06-19	Plantae | Tracheophyta | Liliopsida | Poales | Poaceae | Paspalum	Plantae	Tracheophyta	Liliopsida	Poales	Poaceae	Paspalum	notatum		species	Flüggé					Rivas et al. (2014). (URL.: http://www.scielo.edu.uy/scielo.php?script=sci_arttext&pid=S2301-15482014000200002&nrm=iso)	Castillos	coordinates uncertainty is estimated						Zermoglio et al. (2020). Georeferencing Quick Reference Guide. (DOI: https://doi.org/10.35035/e09p-h128)
Biodiversidata:Plants:References:79		HumanObservation		nativa	Paspalum plicatulum	2000-03	2000	3		South America | Uruguay | Rocha	South America	Uruguay	UY	Rocha		-34.168333	-53.928611	WGS84	2500	1e-6			http://www.worldfloraonline.org/taxon/wfo-0000888224	Paspalum plicatulum Michx.	Zuloaga, F., Belgrano, M., & Zanotti, C. (2019). Actualización del Catálogo de las Plantas Vasculares del Cono Sur. Darwiniana, Nueva Serie, 7(2), 208-278. https://doi.org/10.14522/darwiniana.2019.72.861. Accessed on: 2020-06-19	Plantae | Tracheophyta | Liliopsida | Poales | Poaceae | Paspalum	Plantae	Tracheophyta	Liliopsida	Poales	Poaceae	Paspalum	plicatulum		species	Michx.					Rivas et al. (2014). (URL.: http://www.scielo.edu.uy/scielo.php?script=sci_arttext&pid=S2301-15482014000200002&nrm=iso)	Castillos	coordinates uncertainty is estimated						Zermoglio et al. (2020). Georeferencing Quick Reference Guide. (DOI: https://doi.org/10.35035/e09p-h128)
Biodiversidata:Plants:References:80		HumanObservation		nativa	Paspalum proliferum	2000-03	2000	3		South America | Uruguay | Rocha	South America	Uruguay	UY	Rocha		-34.168333	-53.928611	WGS84	2500	1e-6			http://www.worldfloraonline.org/taxon/wfo-0000887546	Paspalum denticulatum Trin.	Zuloaga, F., Belgrano, M., & Zanotti, C. (2019). Actualización del Catálogo de las Plantas Vasculares del Cono Sur. Darwiniana, Nueva Serie, 7(2), 208-278. https://doi.org/10.14522/darwiniana.2019.72.861. Accessed on: 2020-06-19	Plantae | Tracheophyta | Liliopsida | Poales | Poaceae | Paspalum	Plantae	Tracheophyta	Liliopsida	Poales	Poaceae	Paspalum	denticulatum		species	Trin.					Rivas et al. (2014). (URL.: http://www.scielo.edu.uy/scielo.php?script=sci_arttext&pid=S2301-15482014000200002&nrm=iso)	Castillos	coordinates uncertainty is estimated						Zermoglio et al. (2020). Georeferencing Quick Reference Guide. (DOI: https://doi.org/10.35035/e09p-h128)
Biodiversidata:Plants:References:81		HumanObservation		nativa	Paspalum pumilum	2000-03	2000	3		South America | Uruguay | Rocha	South America	Uruguay	UY	Rocha		-34.168333	-53.928611	WGS84	2500	1e-6			http://www.worldfloraonline.org/taxon/wfo-0000888304	Paspalum pumilum Nees	Zuloaga, F., Belgrano, M., & Zanotti, C. (2019). Actualización del Catálogo de las Plantas Vasculares del Cono Sur. Darwiniana, Nueva Serie, 7(2), 208-278. https://doi.org/10.14522/darwiniana.2019.72.861. Accessed on: 2020-06-19	Plantae | Tracheophyta | Liliopsida | Poales | Poaceae | Paspalum	Plantae	Tracheophyta	Liliopsida	Poales	Poaceae	Paspalum	pumilum		species	Nees					Rivas et al. (2014). (URL.: http://www.scielo.edu.uy/scielo.php?script=sci_arttext&pid=S2301-15482014000200002&nrm=iso)	Castillos	coordinates uncertainty is estimated						Zermoglio et al. (2020). Georeferencing Quick Reference Guide. (DOI: https://doi.org/10.35035/e09p-h128)
Biodiversidata:Plants:References:82		HumanObservation		nativa	Paspalum urvillei	2000-03	2000	3		South America | Uruguay | Rocha	South America	Uruguay	UY	Rocha		-34.168333	-53.928611	WGS84	2500	1e-6			http://www.worldfloraonline.org/taxon/wfo-0000888597	Paspalum urvillei Steud.	Zuloaga, F., Belgrano, M., & Zanotti, C. (2019). Actualización del Catálogo de las Plantas Vasculares del Cono Sur. Darwiniana, Nueva Serie, 7(2), 208-278. https://doi.org/10.14522/darwiniana.2019.72.861. Accessed on: 2020-06-19	Plantae | Tracheophyta | Liliopsida | Poales | Poaceae | Paspalum	Plantae	Tracheophyta	Liliopsida	Poales	Poaceae	Paspalum	urvillei		species	Steud.					Rivas et al. (2014). (URL.: http://www.scielo.edu.uy/scielo.php?script=sci_arttext&pid=S2301-15482014000200002&nrm=iso)	Castillos	coordinates uncertainty is estimated						Zermoglio et al. (2020). Georeferencing Quick Reference Guide. (DOI: https://doi.org/10.35035/e09p-h128)
Biodiversidata:Plants:References:83		HumanObservation		nativa	Poa bonariensis	2000-03	2000	3		South America | Uruguay | Rocha	South America	Uruguay	UY	Rocha		-34.168333	-53.928611	WGS84	2500	1e-6			http://www.worldfloraonline.org/taxon/wfo-0000891754	Poa bonariensis (Lam.) Kunth	Zuloaga, F., Belgrano, M., & Zanotti, C. (2019). Actualización del Catálogo de las Plantas Vasculares del Cono Sur. Darwiniana, Nueva Serie, 7(2), 208-278. https://doi.org/10.14522/darwiniana.2019.72.861. Accessed on: 2020-06-19	Plantae | Tracheophyta | Liliopsida | Poales | Poaceae | Poa	Plantae	Tracheophyta	Liliopsida	Poales	Poaceae	Poa	bonariensis		species	(Lam.) Kunth					Rivas et al. (2014). (URL.: http://www.scielo.edu.uy/scielo.php?script=sci_arttext&pid=S2301-15482014000200002&nrm=iso)	Castillos	coordinates uncertainty is estimated						Zermoglio et al. (2020). Georeferencing Quick Reference Guide. (DOI: https://doi.org/10.35035/e09p-h128)
Biodiversidata:Plants:References:84		HumanObservation		nativa	Polypogon elongatus	2000-03	2000	3		South America | Uruguay | Rocha	South America	Uruguay	UY	Rocha		-34.168333	-53.928611	WGS84	2500	1e-6			http://www.worldfloraonline.org/taxon/wfo-0000894661	Polypogon elongatus Kunth	Zuloaga, F., Belgrano, M., & Zanotti, C. (2019). Actualización del Catálogo de las Plantas Vasculares del Cono Sur. Darwiniana, Nueva Serie, 7(2), 208-278. https://doi.org/10.14522/darwiniana.2019.72.861. Accessed on: 2020-06-19	Plantae | Tracheophyta | Liliopsida | Poales | Poaceae | Polypogon	Plantae	Tracheophyta	Liliopsida	Poales	Poaceae	Polypogon	elongatus		species	Kunth					Rivas et al. (2014). (URL.: http://www.scielo.edu.uy/scielo.php?script=sci_arttext&pid=S2301-15482014000200002&nrm=iso)	Castillos	coordinates uncertainty is estimated						Zermoglio et al. (2020). Georeferencing Quick Reference Guide. (DOI: https://doi.org/10.35035/e09p-h128)
Biodiversidata:Plants:References:85		HumanObservation		nativa	Schizachyrium spicatum	2000-03	2000	3		South America | Uruguay | Rocha	South America	Uruguay	UY	Rocha		-34.168333	-53.928611	WGS84	2500	1e-6			http://www.worldfloraonline.org/taxon/wfo-0000898210	Schizachyrium spicatum (Spreng.) Herter	Zuloaga, F., Belgrano, M., & Zanotti, C. (2019). Actualización del Catálogo de las Plantas Vasculares del Cono Sur. Darwiniana, Nueva Serie, 7(2), 208-278. https://doi.org/10.14522/darwiniana.2019.72.861. Accessed on: 2020-06-19	Plantae | Tracheophyta | Liliopsida | Poales | Poaceae | Schizachyrium	Plantae	Tracheophyta	Liliopsida	Poales	Poaceae	Schizachyrium	spicatum		species	(Spreng.) Herter					Rivas et al. (2014). (URL.: http://www.scielo.edu.uy/scielo.php?script=sci_arttext&pid=S2301-15482014000200002&nrm=iso)	Castillos	coordinates uncertainty is estimated						Zermoglio et al. (2020). Georeferencing Quick Reference Guide. (DOI: https://doi.org/10.35035/e09p-h128)
Biodiversidata:Plants:References:86		HumanObservation		nativa	Sporobolus indicus	2000-03	2000	3		South America | Uruguay | Rocha	South America	Uruguay	UY	Rocha		-34.168333	-53.928611	WGS84	2500	1e-6			http://www.worldfloraonline.org/taxon/wfo-0000901192	Sporobolus indicus (L.) R.Br.	Zuloaga, F., Belgrano, M., & Zanotti, C. (2019). Actualización del Catálogo de las Plantas Vasculares del Cono Sur. Darwiniana, Nueva Serie, 7(2), 208-278. https://doi.org/10.14522/darwiniana.2019.72.861. Accessed on: 2020-06-19	Plantae | Tracheophyta | Liliopsida | Poales | Poaceae | Sporobolus	Plantae	Tracheophyta	Liliopsida	Poales	Poaceae	Sporobolus	indicus		species	(L.) R.Br.					Rivas et al. (2014). (URL.: http://www.scielo.edu.uy/scielo.php?script=sci_arttext&pid=S2301-15482014000200002&nrm=iso)	Castillos	coordinates uncertainty is estimated						Zermoglio et al. (2020). Georeferencing Quick Reference Guide. (DOI: https://doi.org/10.35035/e09p-h128)
Biodiversidata:Plants:References:87		HumanObservation		nativa	Steinchisma hians	2000-03	2000	3		South America | Uruguay | Rocha	South America	Uruguay	UY	Rocha		-34.168333	-53.928611	WGS84	2500	1e-6			http://www.worldfloraonline.org/taxon/wfo-0000901595	Steinchisma hians (Elliott) Nash	Zuloaga, F., Belgrano, M., & Zanotti, C. (2019). Actualización del Catálogo de las Plantas Vasculares del Cono Sur. Darwiniana, Nueva Serie, 7(2), 208-278. https://doi.org/10.14522/darwiniana.2019.72.861. Accessed on: 2020-06-19	Plantae | Tracheophyta | Liliopsida | Poales | Poaceae | Steinchisma	Plantae	Tracheophyta	Liliopsida	Poales	Poaceae	Steinchisma	hians		species	(Elliott) Nash					Rivas et al. (2014). (URL.: http://www.scielo.edu.uy/scielo.php?script=sci_arttext&pid=S2301-15482014000200002&nrm=iso)	Castillos	coordinates uncertainty is estimated						Zermoglio et al. (2020). Georeferencing Quick Reference Guide. (DOI: https://doi.org/10.35035/e09p-h128)
Biodiversidata:Plants:References:88		HumanObservation		nativa	Stenotaphrum secundatum	2000-03	2000	3		South America | Uruguay | Rocha	South America	Uruguay	UY	Rocha		-34.168333	-53.928611	WGS84	2500	1e-6			http://www.worldfloraonline.org/taxon/wfo-0000901635	Stenotaphrum secundatum (Walter) Kuntze	Zuloaga, F., Belgrano, M., & Zanotti, C. (2019). Actualización del Catálogo de las Plantas Vasculares del Cono Sur. Darwiniana, Nueva Serie, 7(2), 208-278. https://doi.org/10.14522/darwiniana.2019.72.861. Accessed on: 2020-06-19	Plantae | Tracheophyta | Liliopsida | Poales | Poaceae | Stenotaphrum	Plantae	Tracheophyta	Liliopsida	Poales	Poaceae	Stenotaphrum	secundatum		species	(Walter) Kuntze					Rivas et al. (2014). (URL.: http://www.scielo.edu.uy/scielo.php?script=sci_arttext&pid=S2301-15482014000200002&nrm=iso)	Castillos	coordinates uncertainty is estimated						Zermoglio et al. (2020). Georeferencing Quick Reference Guide. (DOI: https://doi.org/10.35035/e09p-h128)
Biodiversidata:Plants:References:89		HumanObservation		introducida	Vulpia australis	2000-03	2000	3		South America | Uruguay | Rocha	South America	Uruguay	UY	Rocha		-34.168333	-53.928611	WGS84	2500	1e-6			http://www.tropicos.org/Name/25512682	Festuca australis Nees	Zuloaga, F., Belgrano, M., & Zanotti, C. (2019). Actualización del Catálogo de las Plantas Vasculares del Cono Sur. Darwiniana, Nueva Serie, 7(2), 208-278. https://doi.org/10.14522/darwiniana.2019.72.861. Accessed on: 2020-06-19	Plantae | Tracheophyta | Liliopsida | Poales | Poaceae | Festuca	Plantae	Tracheophyta	Liliopsida	Poales	Poaceae	Festuca	australis		species	Nees					Rivas et al. (2014). (URL.: http://www.scielo.edu.uy/scielo.php?script=sci_arttext&pid=S2301-15482014000200002&nrm=iso)	Castillos	coordinates uncertainty is estimated						Zermoglio et al. (2020). Georeferencing Quick Reference Guide. (DOI: https://doi.org/10.35035/e09p-h128)
Biodiversidata:Plants:References:90		HumanObservation		nativa	Richardia humistrata	2000-03	2000	3		South America | Uruguay | Rocha	South America	Uruguay	UY	Rocha		-34.168333	-53.928611	WGS84	2500	1e-6			http://www.worldfloraonline.org/taxon/wfo-0000296673	Richardia humistrata (Cham. & Schltdl.) Steud.	Zuloaga, F., Belgrano, M., & Zanotti, C. (2019). Actualización del Catálogo de las Plantas Vasculares del Cono Sur. Darwiniana, Nueva Serie, 7(2), 208-278. https://doi.org/10.14522/darwiniana.2019.72.861. Accessed on: 2020-06-19	Plantae | Tracheophyta | Magnoliopsida | Gentianales | Rubiaceae | Richardia	Plantae	Tracheophyta	Magnoliopsida	Gentianales	Rubiaceae	Richardia	humistrata		species	(Cham. & Schltdl.) Steud.					Rivas et al. (2014). (URL.: http://www.scielo.edu.uy/scielo.php?script=sci_arttext&pid=S2301-15482014000200002&nrm=iso)	Castillos	coordinates uncertainty is estimated						Zermoglio et al. (2020). Georeferencing Quick Reference Guide. (DOI: https://doi.org/10.35035/e09p-h128)
Biodiversidata:Plants:References:91		HumanObservation		nativa	Glandularia peruviana	2000-03	2000	3		South America | Uruguay | Rocha	South America	Uruguay	UY	Rocha		-34.168333	-53.928611	WGS84	2500	1e-6			http://www.worldfloraonline.org/taxon/wfo-0000972733	Glandularia peruviana (L.) Small	Zuloaga, F., Belgrano, M., & Zanotti, C. (2019). Actualización del Catálogo de las Plantas Vasculares del Cono Sur. Darwiniana, Nueva Serie, 7(2), 208-278. https://doi.org/10.14522/darwiniana.2019.72.861. Accessed on: 2020-06-19	Plantae | Tracheophyta | Magnoliopsida | Lamiales | Verbenaceae | Glandularia	Plantae	Tracheophyta	Magnoliopsida	Lamiales	Verbenaceae	Glandularia	peruviana		species	(L.) Small					Rivas et al. (2014). (URL.: http://www.scielo.edu.uy/scielo.php?script=sci_arttext&pid=S2301-15482014000200002&nrm=iso)	Castillos	coordinates uncertainty is estimated						Zermoglio et al. (2020). Georeferencing Quick Reference Guide. (DOI: https://doi.org/10.35035/e09p-h128)
Biodiversidata:Plants:References:92		HumanObservation		nativa	Glandularia selloi	2000-03	2000	3		South America | Uruguay | Rocha	South America	Uruguay	UY	Rocha		-34.168333	-53.928611	WGS84	2500	1e-6			http://www.worldfloraonline.org/taxon/wfo-0000972751	Glandularia selloi (Spreng.) Tronc.	Zuloaga, F., Belgrano, M., & Zanotti, C. (2019). Actualización del Catálogo de las Plantas Vasculares del Cono Sur. Darwiniana, Nueva Serie, 7(2), 208-278. https://doi.org/10.14522/darwiniana.2019.72.861. Accessed on: 2020-06-19	Plantae | Tracheophyta | Magnoliopsida | Lamiales | Verbenaceae | Glandularia	Plantae	Tracheophyta	Magnoliopsida	Lamiales	Verbenaceae	Glandularia	selloi		species	(Spreng.) Tronc.					Rivas et al. (2014). (URL.: http://www.scielo.edu.uy/scielo.php?script=sci_arttext&pid=S2301-15482014000200002&nrm=iso)	Castillos	coordinates uncertainty is estimated						Zermoglio et al. (2020). Georeferencing Quick Reference Guide. (DOI: https://doi.org/10.35035/e09p-h128)
Biodiversidata:Plants:References:101		HumanObservation		nativa	Lithraea molleoides	2010	2010			South America | Uruguay | Paysandú	South America	Uruguay	UY	Paysandú		-31.582467	-57.975067	WGS84	2500	1e-6			http://www.worldfloraonline.org/taxon/wfo-0000361370	Lithraea molleoides (Vell.) Engl.	Zuloaga, F., Belgrano, M., & Zanotti, C. (2019). Actualización del Catálogo de las Plantas Vasculares del Cono Sur. Darwiniana, Nueva Serie, 7(2), 208-278. https://doi.org/10.14522/darwiniana.2019.72.861. Accessed on: 2020-06-19	Plantae | Tracheophyta | Magnoliopsida | Sapindales | Anacardiaceae | Lithraea	Plantae	Tracheophyta	Magnoliopsida	Sapindales	Anacardiaceae	Lithraea	molleoides		species	(Vell.) Engl.					González-Calcagno (2013). (DOI.: https://hdl.handle.net/20.500.12008/4016)	Bosque Principal 3 A	coordinates uncertainty is estimated	Aruera | Aruera de las Quebradas | Molle Blanco | Molle de Beber					Zermoglio et al. (2020). Georeferencing Quick Reference Guide. (DOI: https://doi.org/10.35035/e09p-h128)
Biodiversidata:Plants:References:102		HumanObservation		nativa	Lithraea molleoides	2010	2010			South America | Uruguay | Salto	South America	Uruguay	UY	Salto		-30.97945	-57.69445	WGS84	2500	1e-5			http://www.worldfloraonline.org/taxon/wfo-0000361370	Lithraea molleoides (Vell.) Engl.	Zuloaga, F., Belgrano, M., & Zanotti, C. (2019). Actualización del Catálogo de las Plantas Vasculares del Cono Sur. Darwiniana, Nueva Serie, 7(2), 208-278. https://doi.org/10.14522/darwiniana.2019.72.861. Accessed on: 2020-06-19	Plantae | Tracheophyta | Magnoliopsida | Sapindales | Anacardiaceae | Lithraea	Plantae	Tracheophyta	Magnoliopsida	Sapindales	Anacardiaceae	Lithraea	molleoides		species	(Vell.) Engl.					González-Calcagno (2013). (DOI.: https://hdl.handle.net/20.500.12008/4016)	El Boyero Gleditsias	coordinates uncertainty is estimated	Aruera | Aruera de las Quebradas | Molle Blanco | Molle de Beber					Zermoglio et al. (2020). Georeferencing Quick Reference Guide. (DOI: https://doi.org/10.35035/e09p-h128)
Biodiversidata:Plants:References:103		HumanObservation		nativa	Lithraea molleoides	2010	2010			South America | Uruguay | Salto	South America	Uruguay	UY	Salto		-30.9821	-57.7007	WGS84	2500	1e-4			http://www.worldfloraonline.org/taxon/wfo-0000361370	Lithraea molleoides (Vell.) Engl.	Zuloaga, F., Belgrano, M., & Zanotti, C. (2019). Actualización del Catálogo de las Plantas Vasculares del Cono Sur. Darwiniana, Nueva Serie, 7(2), 208-278. https://doi.org/10.14522/darwiniana.2019.72.861. Accessed on: 2020-06-19	Plantae | Tracheophyta | Magnoliopsida | Sapindales | Anacardiaceae | Lithraea	Plantae	Tracheophyta	Magnoliopsida	Sapindales	Anacardiaceae	Lithraea	molleoides		species	(Vell.) Engl.					González-Calcagno (2013). (DOI.: https://hdl.handle.net/20.500.12008/4016)	El Boyero Costa Oeste	coordinates uncertainty is estimated	Aruera | Aruera de las Quebradas | Molle Blanco | Molle de Beber					Zermoglio et al. (2020). Georeferencing Quick Reference Guide. (DOI: https://doi.org/10.35035/e09p-h128)
Biodiversidata:Plants:References:104		HumanObservation		nativa	Lithraea molleoides	2010	2010			South America | Uruguay | Salto	South America	Uruguay	UY	Salto		-31.03425	-57.846467	WGS84	2500	1e-6			http://www.worldfloraonline.org/taxon/wfo-0000361370	Lithraea molleoides (Vell.) Engl.	Zuloaga, F., Belgrano, M., & Zanotti, C. (2019). Actualización del Catálogo de las Plantas Vasculares del Cono Sur. Darwiniana, Nueva Serie, 7(2), 208-278. https://doi.org/10.14522/darwiniana.2019.72.861. Accessed on: 2020-06-19	Plantae | Tracheophyta | Magnoliopsida | Sapindales | Anacardiaceae | Lithraea	Plantae	Tracheophyta	Magnoliopsida	Sapindales	Anacardiaceae	Lithraea	molleoides		species	(Vell.) Engl.					González-Calcagno (2013). (DOI.: https://hdl.handle.net/20.500.12008/4016)	El Cerro Barranco	coordinates uncertainty is estimated	Aruera | Aruera de las Quebradas | Molle Blanco | Molle de Beber					Zermoglio et al. (2020). Georeferencing Quick Reference Guide. (DOI: https://doi.org/10.35035/e09p-h128)
Biodiversidata:Plants:References:105		HumanObservation		nativa	Lithraea molleoides	2010	2010			South America | Uruguay | Salto	South America	Uruguay	UY	Salto		-31.23915	-57.8963	WGS84	2500	1e-5			http://www.worldfloraonline.org/taxon/wfo-0000361370	Lithraea molleoides (Vell.) Engl.	Zuloaga, F., Belgrano, M., & Zanotti, C. (2019). Actualización del Catálogo de las Plantas Vasculares del Cono Sur. Darwiniana, Nueva Serie, 7(2), 208-278. https://doi.org/10.14522/darwiniana.2019.72.861. Accessed on: 2020-06-19	Plantae | Tracheophyta | Magnoliopsida | Sapindales | Anacardiaceae | Lithraea	Plantae	Tracheophyta	Magnoliopsida	Sapindales	Anacardiaceae	Lithraea	molleoides		species	(Vell.) Engl.					González-Calcagno (2013). (DOI.: https://hdl.handle.net/20.500.12008/4016)	Parque del Lago Playa Sur	coordinates uncertainty is estimated	Aruera | Aruera de las Quebradas | Molle Blanco | Molle de Beber					Zermoglio et al. (2020). Georeferencing Quick Reference Guide. (DOI: https://doi.org/10.35035/e09p-h128)
Biodiversidata:Plants:References:106		HumanObservation		nativa	Lithraea molleoides	2010	2010			South America | Uruguay | Salto	South America	Uruguay	UY	Salto		-31.33825	-57.97995	WGS84	2500	1e-5			http://www.worldfloraonline.org/taxon/wfo-0000361370	Lithraea molleoides (Vell.) Engl.	Zuloaga, F., Belgrano, M., & Zanotti, C. (2019). Actualización del Catálogo de las Plantas Vasculares del Cono Sur. Darwiniana, Nueva Serie, 7(2), 208-278. https://doi.org/10.14522/darwiniana.2019.72.861. Accessed on: 2020-06-19	Plantae | Tracheophyta | Magnoliopsida | Sapindales | Anacardiaceae | Lithraea	Plantae	Tracheophyta	Magnoliopsida	Sapindales	Anacardiaceae	Lithraea	molleoides		species	(Vell.) Engl.					González-Calcagno (2013). (DOI.: https://hdl.handle.net/20.500.12008/4016)	Cuevas de San Antonio	coordinates uncertainty is estimated	Aruera | Aruera de las Quebradas | Molle Blanco | Molle de Beber					Zermoglio et al. (2020). Georeferencing Quick Reference Guide. (DOI: https://doi.org/10.35035/e09p-h128)
Biodiversidata:Plants:References:107		HumanObservation		nativa	Lithraea molleoides	2010	2010			South America | Uruguay | Salto	South America	Uruguay	UY	Salto		-31.389283	-57.976833	WGS84	2500	1e-6			http://www.worldfloraonline.org/taxon/wfo-0000361370	Lithraea molleoides (Vell.) Engl.	Zuloaga, F., Belgrano, M., & Zanotti, C. (2019). Actualización del Catálogo de las Plantas Vasculares del Cono Sur. Darwiniana, Nueva Serie, 7(2), 208-278. https://doi.org/10.14522/darwiniana.2019.72.861. Accessed on: 2020-06-19	Plantae | Tracheophyta | Magnoliopsida | Sapindales | Anacardiaceae | Lithraea	Plantae	Tracheophyta	Magnoliopsida	Sapindales	Anacardiaceae	Lithraea	molleoides		species	(Vell.) Engl.					González-Calcagno (2013). (DOI.: https://hdl.handle.net/20.500.12008/4016)	Club de Pesca	coordinates uncertainty is estimated	Aruera | Aruera de las Quebradas | Molle Blanco | Molle de Beber					Zermoglio et al. (2020). Georeferencing Quick Reference Guide. (DOI: https://doi.org/10.35035/e09p-h128)
Biodiversidata:Plants:References:108		HumanObservation		nativa	Lithraea molleoides	2010	2010			South America | Uruguay | Paysandú	South America	Uruguay	UY	Paysandú		-31.825383	-58.068467	WGS84	2500	1e-6			http://www.worldfloraonline.org/taxon/wfo-0000361370	Lithraea molleoides (Vell.) Engl.	Zuloaga, F., Belgrano, M., & Zanotti, C. (2019). Actualización del Catálogo de las Plantas Vasculares del Cono Sur. Darwiniana, Nueva Serie, 7(2), 208-278. https://doi.org/10.14522/darwiniana.2019.72.861. Accessed on: 2020-06-19	Plantae | Tracheophyta | Magnoliopsida | Sapindales | Anacardiaceae | Lithraea	Plantae	Tracheophyta	Magnoliopsida	Sapindales	Anacardiaceae	Lithraea	molleoides		species	(Vell.) Engl.					González-Calcagno (2013). (DOI.: https://hdl.handle.net/20.500.12008/4016)	Estancia Las Mellizas	coordinates uncertainty is estimated	Aruera | Aruera de las Quebradas | Molle Blanco | Molle de Beber					Zermoglio et al. (2020). Georeferencing Quick Reference Guide. (DOI: https://doi.org/10.35035/e09p-h128)
Biodiversidata:Plants:References:109		HumanObservation		nativa	Lithraea molleoides	2010	2010			South America | Uruguay | Paysandú	South America	Uruguay	UY	Paysandú		-31.605883	-57.972067	WGS84	2500	1e-6			http://www.worldfloraonline.org/taxon/wfo-0000361370	Lithraea molleoides (Vell.) Engl.	Zuloaga, F., Belgrano, M., & Zanotti, C. (2019). Actualización del Catálogo de las Plantas Vasculares del Cono Sur. Darwiniana, Nueva Serie, 7(2), 208-278. https://doi.org/10.14522/darwiniana.2019.72.861. Accessed on: 2020-06-19	Plantae | Tracheophyta | Magnoliopsida | Sapindales | Anacardiaceae | Lithraea	Plantae	Tracheophyta	Magnoliopsida	Sapindales	Anacardiaceae	Lithraea	molleoides		species	(Vell.) Engl.					González-Calcagno (2013). (DOI.: https://hdl.handle.net/20.500.12008/4016)	Gruta del Indio Muerto	coordinates uncertainty is estimated	Aruera | Aruera de las Quebradas | Molle Blanco | Molle de Beber					Zermoglio et al. (2020). Georeferencing Quick Reference Guide. (DOI: https://doi.org/10.35035/e09p-h128)
Biodiversidata:Plants:References:110		HumanObservation		nativa	Lithraea molleoides	2010	2010			South America | Uruguay | Paysandú	South America	Uruguay	UY	Paysandú		-31.55795	-57.988667	WGS84	2500	1e-6			http://www.worldfloraonline.org/taxon/wfo-0000361370	Lithraea molleoides (Vell.) Engl.	Zuloaga, F., Belgrano, M., & Zanotti, C. (2019). Actualización del Catálogo de las Plantas Vasculares del Cono Sur. Darwiniana, Nueva Serie, 7(2), 208-278. https://doi.org/10.14522/darwiniana.2019.72.861. Accessed on: 2020-06-19	Plantae | Tracheophyta | Magnoliopsida | Sapindales | Anacardiaceae | Lithraea	Plantae	Tracheophyta	Magnoliopsida	Sapindales	Anacardiaceae	Lithraea	molleoides		species	(Vell.) Engl.					González-Calcagno (2013). (DOI.: https://hdl.handle.net/20.500.12008/4016)	Hervidero	coordinates uncertainty is estimated	Aruera | Aruera de las Quebradas | Molle Blanco | Molle de Beber					Zermoglio et al. (2020). Georeferencing Quick Reference Guide. (DOI: https://doi.org/10.35035/e09p-h128)
Biodiversidata:Plants:References:111		HumanObservation		nativa	Lithraea molleoides	2010	2010			South America | Uruguay | Paysandú	South America	Uruguay	UY	Paysandú		-31.5671	-57.98045	WGS84	2500	1e-5			http://www.worldfloraonline.org/taxon/wfo-0000361370	Lithraea molleoides (Vell.) Engl.	Zuloaga, F., Belgrano, M., & Zanotti, C. (2019). Actualización del Catálogo de las Plantas Vasculares del Cono Sur. Darwiniana, Nueva Serie, 7(2), 208-278. https://doi.org/10.14522/darwiniana.2019.72.861. Accessed on: 2020-06-19	Plantae | Tracheophyta | Magnoliopsida | Sapindales | Anacardiaceae | Lithraea	Plantae	Tracheophyta	Magnoliopsida	Sapindales	Anacardiaceae	Lithraea	molleoides		species	(Vell.) Engl.					González-Calcagno (2013). (DOI.: https://hdl.handle.net/20.500.12008/4016)	Ladera de los Lapachos	coordinates uncertainty is estimated	Aruera | Aruera de las Quebradas | Molle Blanco | Molle de Beber					Zermoglio et al. (2020). Georeferencing Quick Reference Guide. (DOI: https://doi.org/10.35035/e09p-h128)
Biodiversidata:Plants:References:112		HumanObservation		nativa	Lithraea molleoides	2010	2010			South America | Uruguay | Paysandú	South America	Uruguay	UY	Paysandú		-31.56905	-57.979783	WGS84	2500	1e-6			http://www.worldfloraonline.org/taxon/wfo-0000361370	Lithraea molleoides (Vell.) Engl.	Zuloaga, F., Belgrano, M., & Zanotti, C. (2019). Actualización del Catálogo de las Plantas Vasculares del Cono Sur. Darwiniana, Nueva Serie, 7(2), 208-278. https://doi.org/10.14522/darwiniana.2019.72.861. Accessed on: 2020-06-19	Plantae | Tracheophyta | Magnoliopsida | Sapindales | Anacardiaceae | Lithraea	Plantae	Tracheophyta	Magnoliopsida	Sapindales	Anacardiaceae	Lithraea	molleoides		species	(Vell.) Engl.					González-Calcagno (2013). (DOI.: https://hdl.handle.net/20.500.12008/4016)	Picada de los Lapachos	coordinates uncertainty is estimated	Aruera | Aruera de las Quebradas | Molle Blanco | Molle de Beber					Zermoglio et al. (2020). Georeferencing Quick Reference Guide. (DOI: https://doi.org/10.35035/e09p-h128)
Biodiversidata:Plants:References:113		HumanObservation		nativa	Lithraea molleoides	2010	2010			South America | Uruguay | Paysandú	South America	Uruguay	UY	Paysandú		-31.601567	-57.97895	WGS84	2500	1e-6			http://www.worldfloraonline.org/taxon/wfo-0000361370	Lithraea molleoides (Vell.) Engl.	Zuloaga, F., Belgrano, M., & Zanotti, C. (2019). Actualización del Catálogo de las Plantas Vasculares del Cono Sur. Darwiniana, Nueva Serie, 7(2), 208-278. https://doi.org/10.14522/darwiniana.2019.72.861. Accessed on: 2020-06-19	Plantae | Tracheophyta | Magnoliopsida | Sapindales | Anacardiaceae | Lithraea	Plantae	Tracheophyta	Magnoliopsida	Sapindales	Anacardiaceae	Lithraea	molleoides		species	(Vell.) Engl.					González-Calcagno (2013). (DOI.: https://hdl.handle.net/20.500.12008/4016)	Ribereño del Indio	coordinates uncertainty is estimated	Aruera | Aruera de las Quebradas | Molle Blanco | Molle de Beber					Zermoglio et al. (2020). Georeferencing Quick Reference Guide. (DOI: https://doi.org/10.35035/e09p-h128)
Biodiversidata:Plants:References:114		HumanObservation		nativa	Schinus longifolia	2010	2010			South America | Uruguay | Paysandú	South America	Uruguay	UY	Paysandú		-31.582467	-57.975067	WGS84	2500	1e-6			http://www.plantsoftheworldonline.org/taxon/urn:lsid:ipni.org:names:71037-1	Schinus longifolius Speg.	Zuloaga, F., Belgrano, M., & Zanotti, C. (2019). Actualización del Catálogo de las Plantas Vasculares del Cono Sur. Darwiniana, Nueva Serie, 7(2), 208-278. https://doi.org/10.14522/darwiniana.2019.72.861. Accessed on: 2020-06-19	Plantae | Tracheophyta | Magnoliopsida | Sapindales | Anacardiaceae | Schinus	Plantae	Tracheophyta	Magnoliopsida	Sapindales	Anacardiaceae	Schinus	longifolius		species	Speg.					González-Calcagno (2013). (DOI.: https://hdl.handle.net/20.500.12008/4016)	Bosque Principal 3 A	coordinates uncertainty is estimated	Molle | Molle Rastrero					Zermoglio et al. (2020). Georeferencing Quick Reference Guide. (DOI: https://doi.org/10.35035/e09p-h128)
Biodiversidata:Plants:References:115		HumanObservation		nativa	Schinus longifolia	2010	2010			South America | Uruguay | Salto	South America	Uruguay	UY	Salto		-30.853233	-57.789933	WGS84	2500	1e-6			http://www.plantsoftheworldonline.org/taxon/urn:lsid:ipni.org:names:71037-1	Schinus longifolius Speg.	Zuloaga, F., Belgrano, M., & Zanotti, C. (2019). Actualización del Catálogo de las Plantas Vasculares del Cono Sur. Darwiniana, Nueva Serie, 7(2), 208-278. https://doi.org/10.14522/darwiniana.2019.72.861. Accessed on: 2020-06-19	Plantae | Tracheophyta | Magnoliopsida | Sapindales | Anacardiaceae | Schinus	Plantae	Tracheophyta	Magnoliopsida	Sapindales	Anacardiaceae	Schinus	longifolius		species	Speg.					González-Calcagno (2013). (DOI.: https://hdl.handle.net/20.500.12008/4016)	Paraísos de Yamandú	coordinates uncertainty is estimated	Molle | Molle Rastrero					Zermoglio et al. (2020). Georeferencing Quick Reference Guide. (DOI: https://doi.org/10.35035/e09p-h128)
Biodiversidata:Plants:References:116		HumanObservation		nativa	Schinus longifolia	2010	2010			South America | Uruguay | Salto	South America	Uruguay	UY	Salto		-30.8526	-57.793583	WGS84	2500	1e-6			http://www.plantsoftheworldonline.org/taxon/urn:lsid:ipni.org:names:71037-1	Schinus longifolius Speg.	Zuloaga, F., Belgrano, M., & Zanotti, C. (2019). Actualización del Catálogo de las Plantas Vasculares del Cono Sur. Darwiniana, Nueva Serie, 7(2), 208-278. https://doi.org/10.14522/darwiniana.2019.72.861. Accessed on: 2020-06-19	Plantae | Tracheophyta | Magnoliopsida | Sapindales | Anacardiaceae | Schinus	Plantae	Tracheophyta	Magnoliopsida	Sapindales	Anacardiaceae	Schinus	longifolius		species	Speg.					González-Calcagno (2013). (DOI.: https://hdl.handle.net/20.500.12008/4016)	Costa Oeste de Yamandú	coordinates uncertainty is estimated	Molle | Molle Rastrero					Zermoglio et al. (2020). Georeferencing Quick Reference Guide. (DOI: https://doi.org/10.35035/e09p-h128)
Biodiversidata:Plants:References:117		HumanObservation		nativa	Schinus longifolia	2010	2010			South America | Uruguay | Salto	South America	Uruguay	UY	Salto		-30.859183	-57.786467	WGS84	2500	1e-6			http://www.plantsoftheworldonline.org/taxon/urn:lsid:ipni.org:names:71037-1	Schinus longifolius Speg.	Zuloaga, F., Belgrano, M., & Zanotti, C. (2019). Actualización del Catálogo de las Plantas Vasculares del Cono Sur. Darwiniana, Nueva Serie, 7(2), 208-278. https://doi.org/10.14522/darwiniana.2019.72.861. Accessed on: 2020-06-19	Plantae | Tracheophyta | Magnoliopsida | Sapindales | Anacardiaceae | Schinus	Plantae	Tracheophyta	Magnoliopsida	Sapindales	Anacardiaceae	Schinus	longifolius		species	Speg.					González-Calcagno (2013). (DOI.: https://hdl.handle.net/20.500.12008/4016)	Ceibos de Yamandú	coordinates uncertainty is estimated	Molle | Molle Rastrero					Zermoglio et al. (2020). Georeferencing Quick Reference Guide. (DOI: https://doi.org/10.35035/e09p-h128)
Biodiversidata:Plants:References:118		HumanObservation		nativa	Schinus longifolia	2010	2010			South America | Uruguay | Salto	South America	Uruguay	UY	Salto		-30.937183	-57.718717	WGS84	2500	1e-6			http://www.plantsoftheworldonline.org/taxon/urn:lsid:ipni.org:names:71037-1	Schinus longifolius Speg.	Zuloaga, F., Belgrano, M., & Zanotti, C. (2019). Actualización del Catálogo de las Plantas Vasculares del Cono Sur. Darwiniana, Nueva Serie, 7(2), 208-278. https://doi.org/10.14522/darwiniana.2019.72.861. Accessed on: 2020-06-19	Plantae | Tracheophyta | Magnoliopsida | Sapindales | Anacardiaceae | Schinus	Plantae	Tracheophyta	Magnoliopsida	Sapindales	Anacardiaceae	Schinus	longifolius		species	Speg.					González-Calcagno (2013). (DOI.: https://hdl.handle.net/20.500.12008/4016)	Burutarán	coordinates uncertainty is estimated	Molle | Molle Rastrero					Zermoglio et al. (2020). Georeferencing Quick Reference Guide. (DOI: https://doi.org/10.35035/e09p-h128)
Biodiversidata:Plants:References:119		HumanObservation		nativa	Schinus longifolia	2010	2010			South America | Uruguay | Salto	South America	Uruguay	UY	Salto		-30.94465	-57.712517	WGS84	2500	1e-6			http://www.plantsoftheworldonline.org/taxon/urn:lsid:ipni.org:names:71037-1	Schinus longifolius Speg.	Zuloaga, F., Belgrano, M., & Zanotti, C. (2019). Actualización del Catálogo de las Plantas Vasculares del Cono Sur. Darwiniana, Nueva Serie, 7(2), 208-278. https://doi.org/10.14522/darwiniana.2019.72.861. Accessed on: 2020-06-19	Plantae | Tracheophyta | Magnoliopsida | Sapindales | Anacardiaceae | Schinus	Plantae	Tracheophyta	Magnoliopsida	Sapindales	Anacardiaceae	Schinus	longifolius		species	Speg.					González-Calcagno (2013). (DOI.: https://hdl.handle.net/20.500.12008/4016)	La Suerte	coordinates uncertainty is estimated	Molle | Molle Rastrero					Zermoglio et al. (2020). Georeferencing Quick Reference Guide. (DOI: https://doi.org/10.35035/e09p-h128)
Biodiversidata:Plants:References:120		HumanObservation		nativa	Schinus longifolia	2010	2010			South America | Uruguay | Salto	South America	Uruguay	UY	Salto		-30.97945	-57.69445	WGS84	2500	1e-5			http://www.plantsoftheworldonline.org/taxon/urn:lsid:ipni.org:names:71037-1	Schinus longifolius Speg.	Zuloaga, F., Belgrano, M., & Zanotti, C. (2019). Actualización del Catálogo de las Plantas Vasculares del Cono Sur. Darwiniana, Nueva Serie, 7(2), 208-278. https://doi.org/10.14522/darwiniana.2019.72.861. Accessed on: 2020-06-19	Plantae | Tracheophyta | Magnoliopsida | Sapindales | Anacardiaceae | Schinus	Plantae	Tracheophyta	Magnoliopsida	Sapindales	Anacardiaceae	Schinus	longifolius		species	Speg.					González-Calcagno (2013). (DOI.: https://hdl.handle.net/20.500.12008/4016)	El Boyero Gleditsias	coordinates uncertainty is estimated	Molle | Molle Rastrero					Zermoglio et al. (2020). Georeferencing Quick Reference Guide. (DOI: https://doi.org/10.35035/e09p-h128)
Biodiversidata:Plants:References:121		HumanObservation		nativa	Schinus longifolia	2010	2010			South America | Uruguay | Salto	South America	Uruguay	UY	Salto		-30.9821	-57.7007	WGS84	2500	1e-4			http://www.plantsoftheworldonline.org/taxon/urn:lsid:ipni.org:names:71037-1	Schinus longifolius Speg.	Zuloaga, F., Belgrano, M., & Zanotti, C. (2019). Actualización del Catálogo de las Plantas Vasculares del Cono Sur. Darwiniana, Nueva Serie, 7(2), 208-278. https://doi.org/10.14522/darwiniana.2019.72.861. Accessed on: 2020-06-19	Plantae | Tracheophyta | Magnoliopsida | Sapindales | Anacardiaceae | Schinus	Plantae	Tracheophyta	Magnoliopsida	Sapindales	Anacardiaceae	Schinus	longifolius		species	Speg.					González-Calcagno (2013). (DOI.: https://hdl.handle.net/20.500.12008/4016)	El Boyero Costa Oeste	coordinates uncertainty is estimated	Molle | Molle Rastrero					Zermoglio et al. (2020). Georeferencing Quick Reference Guide. (DOI: https://doi.org/10.35035/e09p-h128)
Biodiversidata:Plants:References:122		HumanObservation		nativa	Schinus longifolia	2010	2010			South America | Uruguay | Salto	South America	Uruguay	UY	Salto		-31.03425	-57.846467	WGS84	2500	1e-6			http://www.plantsoftheworldonline.org/taxon/urn:lsid:ipni.org:names:71037-1	Schinus longifolius Speg.	Zuloaga, F., Belgrano, M., & Zanotti, C. (2019). Actualización del Catálogo de las Plantas Vasculares del Cono Sur. Darwiniana, Nueva Serie, 7(2), 208-278. https://doi.org/10.14522/darwiniana.2019.72.861. Accessed on: 2020-06-19	Plantae | Tracheophyta | Magnoliopsida | Sapindales | Anacardiaceae | Schinus	Plantae	Tracheophyta	Magnoliopsida	Sapindales	Anacardiaceae	Schinus	longifolius		species	Speg.					González-Calcagno (2013). (DOI.: https://hdl.handle.net/20.500.12008/4016)	El Cerro Barranco	coordinates uncertainty is estimated	Molle | Molle Rastrero					Zermoglio et al. (2020). Georeferencing Quick Reference Guide. (DOI: https://doi.org/10.35035/e09p-h128)
Biodiversidata:Plants:References:123		HumanObservation		nativa	Schinus longifolia	2010	2010			South America | Uruguay | Salto	South America	Uruguay	UY	Salto		-31.035067	-57.83985	WGS84	2500	1e-6			http://www.plantsoftheworldonline.org/taxon/urn:lsid:ipni.org:names:71037-1	Schinus longifolius Speg.	Zuloaga, F., Belgrano, M., & Zanotti, C. (2019). Actualización del Catálogo de las Plantas Vasculares del Cono Sur. Darwiniana, Nueva Serie, 7(2), 208-278. https://doi.org/10.14522/darwiniana.2019.72.861. Accessed on: 2020-06-19	Plantae | Tracheophyta | Magnoliopsida | Sapindales | Anacardiaceae | Schinus	Plantae	Tracheophyta	Magnoliopsida	Sapindales	Anacardiaceae	Schinus	longifolius		species	Speg.					González-Calcagno (2013). (DOI.: https://hdl.handle.net/20.500.12008/4016)	Mato Grosso	coordinates uncertainty is estimated	Molle | Molle Rastrero					Zermoglio et al. (2020). Georeferencing Quick Reference Guide. (DOI: https://doi.org/10.35035/e09p-h128)
Biodiversidata:Plants:References:124		HumanObservation		nativa	Schinus longifolia	2010	2010			South America | Uruguay | Salto	South America	Uruguay	UY	Salto		-31.163183	-57.890283	WGS84	2500	1e-6			http://www.plantsoftheworldonline.org/taxon/urn:lsid:ipni.org:names:71037-1	Schinus longifolius Speg.	Zuloaga, F., Belgrano, M., & Zanotti, C. (2019). Actualización del Catálogo de las Plantas Vasculares del Cono Sur. Darwiniana, Nueva Serie, 7(2), 208-278. https://doi.org/10.14522/darwiniana.2019.72.861. Accessed on: 2020-06-19	Plantae | Tracheophyta | Magnoliopsida | Sapindales | Anacardiaceae | Schinus	Plantae	Tracheophyta	Magnoliopsida	Sapindales	Anacardiaceae	Schinus	longifolius		species	Speg.					González-Calcagno (2013). (DOI.: https://hdl.handle.net/20.500.12008/4016)	Motta La Playa	coordinates uncertainty is estimated	Molle | Molle Rastrero					Zermoglio et al. (2020). Georeferencing Quick Reference Guide. (DOI: https://doi.org/10.35035/e09p-h128)
Biodiversidata:Plants:References:125		HumanObservation		nativa	Schinus longifolia	2010	2010			South America | Uruguay | Salto	South America	Uruguay	UY	Salto		-31.33825	-57.97995	WGS84	2500	1e-5			http://www.plantsoftheworldonline.org/taxon/urn:lsid:ipni.org:names:71037-1	Schinus longifolius Speg.	Zuloaga, F., Belgrano, M., & Zanotti, C. (2019). Actualización del Catálogo de las Plantas Vasculares del Cono Sur. Darwiniana, Nueva Serie, 7(2), 208-278. https://doi.org/10.14522/darwiniana.2019.72.861. Accessed on: 2020-06-19	Plantae | Tracheophyta | Magnoliopsida | Sapindales | Anacardiaceae | Schinus	Plantae	Tracheophyta	Magnoliopsida	Sapindales	Anacardiaceae	Schinus	longifolius		species	Speg.					González-Calcagno (2013). (DOI.: https://hdl.handle.net/20.500.12008/4016)	Cuevas de San Antonio	coordinates uncertainty is estimated	Molle | Molle Rastrero					Zermoglio et al. (2020). Georeferencing Quick Reference Guide. (DOI: https://doi.org/10.35035/e09p-h128)
Biodiversidata:Plants:References:126		HumanObservation		nativa	Schinus longifolia	2010	2010			South America | Uruguay | Salto	South America	Uruguay	UY	Salto		-31.41905	-58.01685	WGS84	2500	1e-5			http://www.plantsoftheworldonline.org/taxon/urn:lsid:ipni.org:names:71037-1	Schinus longifolius Speg.	Zuloaga, F., Belgrano, M., & Zanotti, C. (2019). Actualización del Catálogo de las Plantas Vasculares del Cono Sur. Darwiniana, Nueva Serie, 7(2), 208-278. https://doi.org/10.14522/darwiniana.2019.72.861. Accessed on: 2020-06-19	Plantae | Tracheophyta | Magnoliopsida | Sapindales | Anacardiaceae | Schinus	Plantae	Tracheophyta	Magnoliopsida	Sapindales	Anacardiaceae	Schinus	longifolius		species	Speg.					González-Calcagno (2013). (DOI.: https://hdl.handle.net/20.500.12008/4016)	Arroyo de las Chacras	coordinates uncertainty is estimated	Molle | Molle Rastrero					Zermoglio et al. (2020). Georeferencing Quick Reference Guide. (DOI: https://doi.org/10.35035/e09p-h128)
Biodiversidata:Plants:References:127		HumanObservation		nativa	Schinus longifolia	2010	2010			South America | Uruguay | Salto	South America	Uruguay	UY	Salto		-31.4836	-58.074733	WGS84	2500	1e-6			http://www.plantsoftheworldonline.org/taxon/urn:lsid:ipni.org:names:71037-1	Schinus longifolius Speg.	Zuloaga, F., Belgrano, M., & Zanotti, C. (2019). Actualización del Catálogo de las Plantas Vasculares del Cono Sur. Darwiniana, Nueva Serie, 7(2), 208-278. https://doi.org/10.14522/darwiniana.2019.72.861. Accessed on: 2020-06-19	Plantae | Tracheophyta | Magnoliopsida | Sapindales | Anacardiaceae | Schinus	Plantae	Tracheophyta	Magnoliopsida	Sapindales	Anacardiaceae	Schinus	longifolius		species	Speg.					González-Calcagno (2013). (DOI.: https://hdl.handle.net/20.500.12008/4016)	Corralito	coordinates uncertainty is estimated	Molle | Molle Rastrero					Zermoglio et al. (2020). Georeferencing Quick Reference Guide. (DOI: https://doi.org/10.35035/e09p-h128)
Biodiversidata:Plants:References:128		HumanObservation		nativa	Schinus longifolia	2010	2010			South America | Uruguay | Paysandú	South America	Uruguay	UY	Paysandú		-31.825383	-58.068467	WGS84	2500	1e-6			http://www.plantsoftheworldonline.org/taxon/urn:lsid:ipni.org:names:71037-1	Schinus longifolius Speg.	Zuloaga, F., Belgrano, M., & Zanotti, C. (2019). Actualización del Catálogo de las Plantas Vasculares del Cono Sur. Darwiniana, Nueva Serie, 7(2), 208-278. https://doi.org/10.14522/darwiniana.2019.72.861. Accessed on: 2020-06-19	Plantae | Tracheophyta | Magnoliopsida | Sapindales | Anacardiaceae | Schinus	Plantae	Tracheophyta	Magnoliopsida	Sapindales	Anacardiaceae	Schinus	longifolius		species	Speg.					González-Calcagno (2013). (DOI.: https://hdl.handle.net/20.500.12008/4016)	Estancia Las Mellizas	coordinates uncertainty is estimated	Molle | Molle Rastrero					Zermoglio et al. (2020). Georeferencing Quick Reference Guide. (DOI: https://doi.org/10.35035/e09p-h128)
Biodiversidata:Plants:References:129		HumanObservation		nativa	Schinus longifolia	2010	2010			South America | Uruguay | Paysandú	South America	Uruguay	UY	Paysandú		-31.605883	-57.972067	WGS84	2500	1e-6			http://www.plantsoftheworldonline.org/taxon/urn:lsid:ipni.org:names:71037-1	Schinus longifolius Speg.	Zuloaga, F., Belgrano, M., & Zanotti, C. (2019). Actualización del Catálogo de las Plantas Vasculares del Cono Sur. Darwiniana, Nueva Serie, 7(2), 208-278. https://doi.org/10.14522/darwiniana.2019.72.861. Accessed on: 2020-06-19	Plantae | Tracheophyta | Magnoliopsida | Sapindales | Anacardiaceae | Schinus	Plantae	Tracheophyta	Magnoliopsida	Sapindales	Anacardiaceae	Schinus	longifolius		species	Speg.					González-Calcagno (2013). (DOI.: https://hdl.handle.net/20.500.12008/4016)	Gruta del Indio Muerto	coordinates uncertainty is estimated	Molle | Molle Rastrero					Zermoglio et al. (2020). Georeferencing Quick Reference Guide. (DOI: https://doi.org/10.35035/e09p-h128)
Biodiversidata:Plants:References:130		HumanObservation		nativa	Schinus longifolia	2010	2010			South America | Uruguay | Paysandú	South America	Uruguay	UY	Paysandú		-31.55795	-57.988667	WGS84	2500	1e-6			http://www.plantsoftheworldonline.org/taxon/urn:lsid:ipni.org:names:71037-1	Schinus longifolius Speg.	Zuloaga, F., Belgrano, M., & Zanotti, C. (2019). Actualización del Catálogo de las Plantas Vasculares del Cono Sur. Darwiniana, Nueva Serie, 7(2), 208-278. https://doi.org/10.14522/darwiniana.2019.72.861. Accessed on: 2020-06-19	Plantae | Tracheophyta | Magnoliopsida | Sapindales | Anacardiaceae | Schinus	Plantae	Tracheophyta	Magnoliopsida	Sapindales	Anacardiaceae	Schinus	longifolius		species	Speg.					González-Calcagno (2013). (DOI.: https://hdl.handle.net/20.500.12008/4016)	Hervidero	coordinates uncertainty is estimated	Molle | Molle Rastrero					Zermoglio et al. (2020). Georeferencing Quick Reference Guide. (DOI: https://doi.org/10.35035/e09p-h128)
Biodiversidata:Plants:References:131		HumanObservation		nativa	Schinus molle	2010	2010			South America | Uruguay | Paysandú	South America	Uruguay	UY	Paysandú		-31.582467	-57.975067	WGS84	2500	1e-6			http://www.worldfloraonline.org/taxon/wfo-0000435157	Schinus molle L.	Zuloaga, F., Belgrano, M., & Zanotti, C. (2019). Actualización del Catálogo de las Plantas Vasculares del Cono Sur. Darwiniana, Nueva Serie, 7(2), 208-278. https://doi.org/10.14522/darwiniana.2019.72.861. Accessed on: 2020-06-19	Plantae | Tracheophyta | Magnoliopsida | Sapindales | Anacardiaceae | Schinus	Plantae	Tracheophyta	Magnoliopsida	Sapindales	Anacardiaceae	Schinus	molle		species	L.					González-Calcagno (2013). (DOI.: https://hdl.handle.net/20.500.12008/4016)	Bosque Principal 3 A	coordinates uncertainty is estimated	Anacahuita					Zermoglio et al. (2020). Georeferencing Quick Reference Guide. (DOI: https://doi.org/10.35035/e09p-h128)
Biodiversidata:Plants:References:132		HumanObservation		nativa	Schinus molle	2010	2010			South America | Uruguay | Salto	South America	Uruguay	UY	Salto		-30.853233	-57.789933	WGS84	2500	1e-6			http://www.worldfloraonline.org/taxon/wfo-0000435157	Schinus molle L.	Zuloaga, F., Belgrano, M., & Zanotti, C. (2019). Actualización del Catálogo de las Plantas Vasculares del Cono Sur. Darwiniana, Nueva Serie, 7(2), 208-278. https://doi.org/10.14522/darwiniana.2019.72.861. Accessed on: 2020-06-19	Plantae | Tracheophyta | Magnoliopsida | Sapindales | Anacardiaceae | Schinus	Plantae	Tracheophyta	Magnoliopsida	Sapindales	Anacardiaceae	Schinus	molle		species	L.					González-Calcagno (2013). (DOI.: https://hdl.handle.net/20.500.12008/4016)	Paraísos de Yamandú	coordinates uncertainty is estimated	Anacahuita					Zermoglio et al. (2020). Georeferencing Quick Reference Guide. (DOI: https://doi.org/10.35035/e09p-h128)
Biodiversidata:Plants:References:133		HumanObservation		nativa	Schinus molle	2010	2010			South America | Uruguay | Salto	South America	Uruguay	UY	Salto		-31.03425	-57.846467	WGS84	2500	1e-6			http://www.worldfloraonline.org/taxon/wfo-0000435157	Schinus molle L.	Zuloaga, F., Belgrano, M., & Zanotti, C. (2019). Actualización del Catálogo de las Plantas Vasculares del Cono Sur. Darwiniana, Nueva Serie, 7(2), 208-278. https://doi.org/10.14522/darwiniana.2019.72.861. Accessed on: 2020-06-19	Plantae | Tracheophyta | Magnoliopsida | Sapindales | Anacardiaceae | Schinus	Plantae	Tracheophyta	Magnoliopsida	Sapindales	Anacardiaceae	Schinus	molle		species	L.					González-Calcagno (2013). (DOI.: https://hdl.handle.net/20.500.12008/4016)	El Cerro Barranco	coordinates uncertainty is estimated	Anacahuita					Zermoglio et al. (2020). Georeferencing Quick Reference Guide. (DOI: https://doi.org/10.35035/e09p-h128)
Biodiversidata:Plants:References:134		HumanObservation		nativa	Schinus molle	2010	2010			South America | Uruguay | Salto	South America	Uruguay	UY	Salto		-31.035067	-57.83985	WGS84	2500	1e-6			http://www.worldfloraonline.org/taxon/wfo-0000435157	Schinus molle L.	Zuloaga, F., Belgrano, M., & Zanotti, C. (2019). Actualización del Catálogo de las Plantas Vasculares del Cono Sur. Darwiniana, Nueva Serie, 7(2), 208-278. https://doi.org/10.14522/darwiniana.2019.72.861. Accessed on: 2020-06-19	Plantae | Tracheophyta | Magnoliopsida | Sapindales | Anacardiaceae | Schinus	Plantae	Tracheophyta	Magnoliopsida	Sapindales	Anacardiaceae	Schinus	molle		species	L.					González-Calcagno (2013). (DOI.: https://hdl.handle.net/20.500.12008/4016)	Mato Grosso	coordinates uncertainty is estimated	Anacahuita					Zermoglio et al. (2020). Georeferencing Quick Reference Guide. (DOI: https://doi.org/10.35035/e09p-h128)
Biodiversidata:Plants:References:135		HumanObservation		nativa	Schinus molle	2010	2010			South America | Uruguay | Salto	South America	Uruguay	UY	Salto		-31.236117	-57.9041	WGS84	2500	1e-6			http://www.worldfloraonline.org/taxon/wfo-0000435157	Schinus molle L.	Zuloaga, F., Belgrano, M., & Zanotti, C. (2019). Actualización del Catálogo de las Plantas Vasculares del Cono Sur. Darwiniana, Nueva Serie, 7(2), 208-278. https://doi.org/10.14522/darwiniana.2019.72.861. Accessed on: 2020-06-19	Plantae | Tracheophyta | Magnoliopsida | Sapindales | Anacardiaceae | Schinus	Plantae	Tracheophyta	Magnoliopsida	Sapindales	Anacardiaceae	Schinus	molle		species	L.					González-Calcagno (2013). (DOI.: https://hdl.handle.net/20.500.12008/4016)	Parque del Lago Playa Norte	coordinates uncertainty is estimated	Anacahuita					Zermoglio et al. (2020). Georeferencing Quick Reference Guide. (DOI: https://doi.org/10.35035/e09p-h128)
Biodiversidata:Plants:References:136		HumanObservation		nativa	Schinus molle	2010	2010			South America | Uruguay | Salto	South America	Uruguay	UY	Salto		-31.23915	-57.8963	WGS84	2500	1e-5			http://www.worldfloraonline.org/taxon/wfo-0000435157	Schinus molle L.	Zuloaga, F., Belgrano, M., & Zanotti, C. (2019). Actualización del Catálogo de las Plantas Vasculares del Cono Sur. Darwiniana, Nueva Serie, 7(2), 208-278. https://doi.org/10.14522/darwiniana.2019.72.861. Accessed on: 2020-06-19	Plantae | Tracheophyta | Magnoliopsida | Sapindales | Anacardiaceae | Schinus	Plantae	Tracheophyta	Magnoliopsida	Sapindales	Anacardiaceae	Schinus	molle		species	L.					González-Calcagno (2013). (DOI.: https://hdl.handle.net/20.500.12008/4016)	Parque del Lago Playa Sur	coordinates uncertainty is estimated	Anacahuita					Zermoglio et al. (2020). Georeferencing Quick Reference Guide. (DOI: https://doi.org/10.35035/e09p-h128)
Biodiversidata:Plants:References:137		HumanObservation		nativa	Schinus molle	2010	2010			South America | Uruguay | Salto	South America	Uruguay	UY	Salto		-31.41905	-58.01685	WGS84	2500	1e-5			http://www.worldfloraonline.org/taxon/wfo-0000435157	Schinus molle L.	Zuloaga, F., Belgrano, M., & Zanotti, C. (2019). Actualización del Catálogo de las Plantas Vasculares del Cono Sur. Darwiniana, Nueva Serie, 7(2), 208-278. https://doi.org/10.14522/darwiniana.2019.72.861. Accessed on: 2020-06-19	Plantae | Tracheophyta | Magnoliopsida | Sapindales | Anacardiaceae | Schinus	Plantae	Tracheophyta	Magnoliopsida	Sapindales	Anacardiaceae	Schinus	molle		species	L.					González-Calcagno (2013). (DOI.: https://hdl.handle.net/20.500.12008/4016)	Arroyo de las Chacras	coordinates uncertainty is estimated	Anacahuita					Zermoglio et al. (2020). Georeferencing Quick Reference Guide. (DOI: https://doi.org/10.35035/e09p-h128)
Biodiversidata:Plants:References:138		HumanObservation		nativa	Schinus molle	2010	2010			South America | Uruguay | Paysandú	South America	Uruguay	UY	Paysandú		-31.825383	-58.068467	WGS84	2500	1e-6			http://www.worldfloraonline.org/taxon/wfo-0000435157	Schinus molle L.	Zuloaga, F., Belgrano, M., & Zanotti, C. (2019). Actualización del Catálogo de las Plantas Vasculares del Cono Sur. Darwiniana, Nueva Serie, 7(2), 208-278. https://doi.org/10.14522/darwiniana.2019.72.861. Accessed on: 2020-06-19	Plantae | Tracheophyta | Magnoliopsida | Sapindales | Anacardiaceae | Schinus	Plantae	Tracheophyta	Magnoliopsida	Sapindales	Anacardiaceae	Schinus	molle		species	L.					González-Calcagno (2013). (DOI.: https://hdl.handle.net/20.500.12008/4016)	Estancia Las Mellizas	coordinates uncertainty is estimated	Anacahuita					Zermoglio et al. (2020). Georeferencing Quick Reference Guide. (DOI: https://doi.org/10.35035/e09p-h128)
Biodiversidata:Plants:References:139		HumanObservation		nativa	Schinus molle	2010	2010			South America | Uruguay | Paysandú	South America	Uruguay	UY	Paysandú		-31.601567	-57.97895	WGS84	2500	1e-6			http://www.worldfloraonline.org/taxon/wfo-0000435157	Schinus molle L.	Zuloaga, F., Belgrano, M., & Zanotti, C. (2019). Actualización del Catálogo de las Plantas Vasculares del Cono Sur. Darwiniana, Nueva Serie, 7(2), 208-278. https://doi.org/10.14522/darwiniana.2019.72.861. Accessed on: 2020-06-19	Plantae | Tracheophyta | Magnoliopsida | Sapindales | Anacardiaceae | Schinus	Plantae	Tracheophyta	Magnoliopsida	Sapindales	Anacardiaceae	Schinus	molle		species	L.					González-Calcagno (2013). (DOI.: https://hdl.handle.net/20.500.12008/4016)	Ribereño del Indio	coordinates uncertainty is estimated	Anacahuita					Zermoglio et al. (2020). Georeferencing Quick Reference Guide. (DOI: https://doi.org/10.35035/e09p-h128)
Biodiversidata:Plants:References:140		HumanObservation		nativa	Aspidosperma quebracho-blanco	2010	2010			South America | Uruguay | Artigas	South America	Uruguay	UY	Artigas		-30.53045	-57.877	WGS84	2500	1e-5			http://www.worldfloraonline.org/taxon/wfo-0000291496	Aspidosperma quebracho-blanco Schltdl.	Zuloaga, F., Belgrano, M., & Zanotti, C. (2019). Actualización del Catálogo de las Plantas Vasculares del Cono Sur. Darwiniana, Nueva Serie, 7(2), 208-278. https://doi.org/10.14522/darwiniana.2019.72.861. Accessed on: 2020-06-19	Plantae | Tracheophyta | Magnoliopsida | Gentianales | Apocynaceae | Aspidosperma	Plantae	Tracheophyta	Magnoliopsida	Gentianales	Apocynaceae	Aspidosperma	quebracho-blanco		species	Schltdl.					González-Calcagno (2013). (DOI.: https://hdl.handle.net/20.500.12008/4016)	Riusa	coordinates uncertainty is estimated	Quebracho Blanco					Zermoglio et al. (2020). Georeferencing Quick Reference Guide. (DOI: https://doi.org/10.35035/e09p-h128)
Biodiversidata:Plants:References:141		HumanObservation		nativa	Tabernaemontana catharinensis	2010	2010			South America | Uruguay | Artigas	South America	Uruguay	UY	Artigas		-30.53045	-57.877	WGS84	2500	1e-5			http://www.worldfloraonline.org/taxon/wfo-0000319766	Tabernaemontana catharinensis A.DC.	Zuloaga, F., Belgrano, M., & Zanotti, C. (2019). Actualización del Catálogo de las Plantas Vasculares del Cono Sur. Darwiniana, Nueva Serie, 7(2), 208-278. https://doi.org/10.14522/darwiniana.2019.72.861. Accessed on: 2020-06-19	Plantae | Tracheophyta | Magnoliopsida | Gentianales | Apocynaceae | Tabernaemontana	Plantae	Tracheophyta	Magnoliopsida	Gentianales	Apocynaceae	Tabernaemontana	catharinensis		species	A.DC.					González-Calcagno (2013). (DOI.: https://hdl.handle.net/20.500.12008/4016)	Riusa	coordinates uncertainty is estimated	Sapirandí | Sapiranguy | Palo Víbora					Zermoglio et al. (2020). Georeferencing Quick Reference Guide. (DOI: https://doi.org/10.35035/e09p-h128)
Biodiversidata:Plants:References:142		HumanObservation		nativa	Tabernaemontana catharinensis	2010	2010			South America | Uruguay | Salto	South America	Uruguay	UY	Salto		-30.853233	-57.789933	WGS84	2500	1e-6			http://www.worldfloraonline.org/taxon/wfo-0000319766	Tabernaemontana catharinensis A.DC.	Zuloaga, F., Belgrano, M., & Zanotti, C. (2019). Actualización del Catálogo de las Plantas Vasculares del Cono Sur. Darwiniana, Nueva Serie, 7(2), 208-278. https://doi.org/10.14522/darwiniana.2019.72.861. Accessed on: 2020-06-19	Plantae | Tracheophyta | Magnoliopsida | Gentianales | Apocynaceae | Tabernaemontana	Plantae	Tracheophyta	Magnoliopsida	Gentianales	Apocynaceae	Tabernaemontana	catharinensis		species	A.DC.					González-Calcagno (2013). (DOI.: https://hdl.handle.net/20.500.12008/4016)	Paraísos de Yamandú	coordinates uncertainty is estimated	Sapirandí | Sapiranguy | Palo Víbora					Zermoglio et al. (2020). Georeferencing Quick Reference Guide. (DOI: https://doi.org/10.35035/e09p-h128)
Biodiversidata:Plants:References:143		HumanObservation		nativa	Tabernaemontana catharinensis	2010	2010			South America | Uruguay | Salto	South America	Uruguay	UY	Salto		-31.030717	-57.852133	WGS84	2500	1e-6			http://www.worldfloraonline.org/taxon/wfo-0000319766	Tabernaemontana catharinensis A.DC.	Zuloaga, F., Belgrano, M., & Zanotti, C. (2019). Actualización del Catálogo de las Plantas Vasculares del Cono Sur. Darwiniana, Nueva Serie, 7(2), 208-278. https://doi.org/10.14522/darwiniana.2019.72.861. Accessed on: 2020-06-19	Plantae | Tracheophyta | Magnoliopsida | Gentianales | Apocynaceae | Tabernaemontana	Plantae	Tracheophyta	Magnoliopsida	Gentianales	Apocynaceae	Tabernaemontana	catharinensis		species	A.DC.					González-Calcagno (2013). (DOI.: https://hdl.handle.net/20.500.12008/4016)	El Cerro Bosque	coordinates uncertainty is estimated	Sapirandí | Sapiranguy | Palo Víbora					Zermoglio et al. (2020). Georeferencing Quick Reference Guide. (DOI: https://doi.org/10.35035/e09p-h128)
Biodiversidata:Plants:References:144		HumanObservation		nativa	Tabernaemontana catharinensis	2010	2010			South America | Uruguay | Salto	South America	Uruguay	UY	Salto		-31.24825	-57.9103	WGS84	2500	1e-5			http://www.worldfloraonline.org/taxon/wfo-0000319766	Tabernaemontana catharinensis A.DC.	Zuloaga, F., Belgrano, M., & Zanotti, C. (2019). Actualización del Catálogo de las Plantas Vasculares del Cono Sur. Darwiniana, Nueva Serie, 7(2), 208-278. https://doi.org/10.14522/darwiniana.2019.72.861. Accessed on: 2020-06-19	Plantae | Tracheophyta | Magnoliopsida | Gentianales | Apocynaceae | Tabernaemontana	Plantae	Tracheophyta	Magnoliopsida	Gentianales	Apocynaceae	Tabernaemontana	catharinensis		species	A.DC.					González-Calcagno (2013). (DOI.: https://hdl.handle.net/20.500.12008/4016)	Parque del Lago Islote	coordinates uncertainty is estimated	Sapirandí | Sapiranguy | Palo Víbora					Zermoglio et al. (2020). Georeferencing Quick Reference Guide. (DOI: https://doi.org/10.35035/e09p-h128)
Biodiversidata:Plants:References:145		HumanObservation		nativa	Tabernaemontana catharinensis	2010	2010			South America | Uruguay | Salto	South America	Uruguay	UY	Salto		-31.33825	-57.97995	WGS84	2500	1e-5			http://www.worldfloraonline.org/taxon/wfo-0000319766	Tabernaemontana catharinensis A.DC.	Zuloaga, F., Belgrano, M., & Zanotti, C. (2019). Actualización del Catálogo de las Plantas Vasculares del Cono Sur. Darwiniana, Nueva Serie, 7(2), 208-278. https://doi.org/10.14522/darwiniana.2019.72.861. Accessed on: 2020-06-19	Plantae | Tracheophyta | Magnoliopsida | Gentianales | Apocynaceae | Tabernaemontana	Plantae	Tracheophyta	Magnoliopsida	Gentianales	Apocynaceae	Tabernaemontana	catharinensis		species	A.DC.					González-Calcagno (2013). (DOI.: https://hdl.handle.net/20.500.12008/4016)	Cuevas de San Antonio	coordinates uncertainty is estimated	Sapirandí | Sapiranguy | Palo Víbora					Zermoglio et al. (2020). Georeferencing Quick Reference Guide. (DOI: https://doi.org/10.35035/e09p-h128)
Biodiversidata:Plants:References:146		HumanObservation		nativa	Tabernaemontana catharinensis	2010	2010			South America | Uruguay | Salto	South America	Uruguay	UY	Salto		-31.389283	-57.976833	WGS84	2500	1e-6			http://www.worldfloraonline.org/taxon/wfo-0000319766	Tabernaemontana catharinensis A.DC.	Zuloaga, F., Belgrano, M., & Zanotti, C. (2019). Actualización del Catálogo de las Plantas Vasculares del Cono Sur. Darwiniana, Nueva Serie, 7(2), 208-278. https://doi.org/10.14522/darwiniana.2019.72.861. Accessed on: 2020-06-19	Plantae | Tracheophyta | Magnoliopsida | Gentianales | Apocynaceae | Tabernaemontana	Plantae	Tracheophyta	Magnoliopsida	Gentianales	Apocynaceae	Tabernaemontana	catharinensis		species	A.DC.					González-Calcagno (2013). (DOI.: https://hdl.handle.net/20.500.12008/4016)	Club de Pesca	coordinates uncertainty is estimated	Sapirandí | Sapiranguy | Palo Víbora					Zermoglio et al. (2020). Georeferencing Quick Reference Guide. (DOI: https://doi.org/10.35035/e09p-h128)
Biodiversidata:Plants:References:147		HumanObservation		nativa	Tabernaemontana catharinensis	2010	2010			South America | Uruguay | Salto	South America	Uruguay	UY	Salto		-31.395617	-57.98325	WGS84	2500	1e-6			http://www.worldfloraonline.org/taxon/wfo-0000319766	Tabernaemontana catharinensis A.DC.	Zuloaga, F., Belgrano, M., & Zanotti, C. (2019). Actualización del Catálogo de las Plantas Vasculares del Cono Sur. Darwiniana, Nueva Serie, 7(2), 208-278. https://doi.org/10.14522/darwiniana.2019.72.861. Accessed on: 2020-06-19	Plantae | Tracheophyta | Magnoliopsida | Gentianales | Apocynaceae | Tabernaemontana	Plantae	Tracheophyta	Magnoliopsida	Gentianales	Apocynaceae	Tabernaemontana	catharinensis		species	A.DC.					González-Calcagno (2013). (DOI.: https://hdl.handle.net/20.500.12008/4016)	Costanera Sur Horacio Quiroga	coordinates uncertainty is estimated	Sapirandí | Sapiranguy | Palo Víbora					Zermoglio et al. (2020). Georeferencing Quick Reference Guide. (DOI: https://doi.org/10.35035/e09p-h128)
Biodiversidata:Plants:References:148		HumanObservation		nativa	Tabernaemontana catharinensis	2010	2010			South America | Uruguay | Paysandú	South America	Uruguay	UY	Paysandú		-31.605883	-57.972067	WGS84	2500	1e-6			http://www.worldfloraonline.org/taxon/wfo-0000319766	Tabernaemontana catharinensis A.DC.	Zuloaga, F., Belgrano, M., & Zanotti, C. (2019). Actualización del Catálogo de las Plantas Vasculares del Cono Sur. Darwiniana, Nueva Serie, 7(2), 208-278. https://doi.org/10.14522/darwiniana.2019.72.861. Accessed on: 2020-06-19	Plantae | Tracheophyta | Magnoliopsida | Gentianales | Apocynaceae | Tabernaemontana	Plantae	Tracheophyta	Magnoliopsida	Gentianales	Apocynaceae	Tabernaemontana	catharinensis		species	A.DC.					González-Calcagno (2013). (DOI.: https://hdl.handle.net/20.500.12008/4016)	Gruta del Indio Muerto	coordinates uncertainty is estimated	Sapirandí | Sapiranguy | Palo Víbora					Zermoglio et al. (2020). Georeferencing Quick Reference Guide. (DOI: https://doi.org/10.35035/e09p-h128)
Biodiversidata:Plants:References:149		HumanObservation		nativa	Tabernaemontana catharinensis	2010	2010			South America | Uruguay | Paysandú	South America	Uruguay	UY	Paysandú		-31.5671	-57.98045	WGS84	2500	1e-5			http://www.worldfloraonline.org/taxon/wfo-0000319766	Tabernaemontana catharinensis A.DC.	Zuloaga, F., Belgrano, M., & Zanotti, C. (2019). Actualización del Catálogo de las Plantas Vasculares del Cono Sur. Darwiniana, Nueva Serie, 7(2), 208-278. https://doi.org/10.14522/darwiniana.2019.72.861. Accessed on: 2020-06-19	Plantae | Tracheophyta | Magnoliopsida | Gentianales | Apocynaceae | Tabernaemontana	Plantae	Tracheophyta	Magnoliopsida	Gentianales	Apocynaceae	Tabernaemontana	catharinensis		species	A.DC.					González-Calcagno (2013). (DOI.: https://hdl.handle.net/20.500.12008/4016)	Ladera de los Lapachos	coordinates uncertainty is estimated	Sapirandí | Sapiranguy | Palo Víbora					Zermoglio et al. (2020). Georeferencing Quick Reference Guide. (DOI: https://doi.org/10.35035/e09p-h128)
Biodiversidata:Plants:References:150		HumanObservation		nativa	Tabernaemontana catharinensis	2010	2010			South America | Uruguay | Paysandú	South America	Uruguay	UY	Paysandú		-31.601567	-57.97895	WGS84	2500	1e-6			http://www.worldfloraonline.org/taxon/wfo-0000319766	Tabernaemontana catharinensis A.DC.	Zuloaga, F., Belgrano, M., & Zanotti, C. (2019). Actualización del Catálogo de las Plantas Vasculares del Cono Sur. Darwiniana, Nueva Serie, 7(2), 208-278. https://doi.org/10.14522/darwiniana.2019.72.861. Accessed on: 2020-06-19	Plantae | Tracheophyta | Magnoliopsida | Gentianales | Apocynaceae | Tabernaemontana	Plantae	Tracheophyta	Magnoliopsida	Gentianales	Apocynaceae	Tabernaemontana	catharinensis		species	A.DC.					González-Calcagno (2013). (DOI.: https://hdl.handle.net/20.500.12008/4016)	Ribereño del Indio	coordinates uncertainty is estimated	Sapirandí | Sapiranguy | Palo Víbora					Zermoglio et al. (2020). Georeferencing Quick Reference Guide. (DOI: https://doi.org/10.35035/e09p-h128)
Biodiversidata:Plants:References:151		HumanObservation		nativa	Butia yatay	2010	2010			South America | Uruguay | Paysandú	South America	Uruguay	UY	Paysandú		-31.825383	-58.068467	WGS84	2500	1e-6			http://www.worldfloraonline.org/taxon/wfo-0000694781	Butia yatay (Mart.) Becc.	Zuloaga, F., Belgrano, M., & Zanotti, C. (2019). Actualización del Catálogo de las Plantas Vasculares del Cono Sur. Darwiniana, Nueva Serie, 7(2), 208-278. https://doi.org/10.14522/darwiniana.2019.72.861. Accessed on: 2020-06-19	Plantae | Tracheophyta | Liliopsida | Arecales | Arecaceae | Butia	Plantae	Tracheophyta	Liliopsida	Arecales	Arecaceae	Butia	yatay		species	(Mart.) Becc.					González-Calcagno (2013). (DOI.: https://hdl.handle.net/20.500.12008/4016)	Estancia Las Mellizas	coordinates uncertainty is estimated	Yatay | Palma Yatay | Palma del Campo					Zermoglio et al. (2020). Georeferencing Quick Reference Guide. (DOI: https://doi.org/10.35035/e09p-h128)
Biodiversidata:Plants:References:152		HumanObservation		nativa	Syagrus romanzoffiana	2010	2010			South America | Uruguay | Salto	South America	Uruguay	UY	Salto		-31.389283	-57.976833	WGS84	2500	1e-6			http://www.worldfloraonline.org/taxon/wfo-0000317885	Syagrus romanzoffiana (Cham.) Glassman	Zuloaga, F., Belgrano, M., & Zanotti, C. (2019). Actualización del Catálogo de las Plantas Vasculares del Cono Sur. Darwiniana, Nueva Serie, 7(2), 208-278. https://doi.org/10.14522/darwiniana.2019.72.861. Accessed on: 2020-06-19	Plantae | Tracheophyta | Liliopsida | Arecales | Arecaceae | Syagrus	Plantae	Tracheophyta	Liliopsida	Arecales	Arecaceae	Syagrus	romanzoffiana		species	(Cham.) Glassman					González-Calcagno (2013). (DOI.: https://hdl.handle.net/20.500.12008/4016)	Club de Pesca	coordinates uncertainty is estimated	Palma Pindó | Chirivá | Palmera de Monte					Zermoglio et al. (2020). Georeferencing Quick Reference Guide. (DOI: https://doi.org/10.35035/e09p-h128)
Biodiversidata:Plants:References:153		HumanObservation		nativa	Baccharis dracunculifolia	2010	2010			South America | Uruguay | Paysandú	South America	Uruguay	UY	Paysandú		-31.582467	-57.975067	WGS84	2500	1e-6			http://www.worldfloraonline.org/taxon/wfo-0000127667	Baccharis dracunculifolia DC.	Zuloaga, F., Belgrano, M., & Zanotti, C. (2019). Actualización del Catálogo de las Plantas Vasculares del Cono Sur. Darwiniana, Nueva Serie, 7(2), 208-278. https://doi.org/10.14522/darwiniana.2019.72.861. Accessed on: 2020-06-19	Plantae | Tracheophyta | Magnoliopsida | Asterales | Asteraceae | Baccharis	Plantae	Tracheophyta	Magnoliopsida	Asterales	Asteraceae	Baccharis	dracunculifolia		species	DC.					González-Calcagno (2013). (DOI.: https://hdl.handle.net/20.500.12008/4016)	Bosque Principal 3 A	coordinates uncertainty is estimated	Chirca | Chirca Blanca | Chilca					Zermoglio et al. (2020). Georeferencing Quick Reference Guide. (DOI: https://doi.org/10.35035/e09p-h128)
Biodiversidata:Plants:References:154		HumanObservation		nativa	Baccharis dracunculifolia	2010	2010			South America | Uruguay | Salto	South America	Uruguay	UY	Salto		-30.859183	-57.786467	WGS84	2500	1e-6			http://www.worldfloraonline.org/taxon/wfo-0000127667	Baccharis dracunculifolia DC.	Zuloaga, F., Belgrano, M., & Zanotti, C. (2019). Actualización del Catálogo de las Plantas Vasculares del Cono Sur. Darwiniana, Nueva Serie, 7(2), 208-278. https://doi.org/10.14522/darwiniana.2019.72.861. Accessed on: 2020-06-19	Plantae | Tracheophyta | Magnoliopsida | Asterales | Asteraceae | Baccharis	Plantae	Tracheophyta	Magnoliopsida	Asterales	Asteraceae	Baccharis	dracunculifolia		species	DC.					González-Calcagno (2013). (DOI.: https://hdl.handle.net/20.500.12008/4016)	Ceibos de Yamandú	coordinates uncertainty is estimated	Chirca | Chirca Blanca | Chilca					Zermoglio et al. (2020). Georeferencing Quick Reference Guide. (DOI: https://doi.org/10.35035/e09p-h128)
Biodiversidata:Plants:References:155		HumanObservation		nativa	Baccharis dracunculifolia	2010	2010			South America | Uruguay | Salto	South America	Uruguay	UY	Salto		-30.937183	-57.718717	WGS84	2500	1e-6			http://www.worldfloraonline.org/taxon/wfo-0000127667	Baccharis dracunculifolia DC.	Zuloaga, F., Belgrano, M., & Zanotti, C. (2019). Actualización del Catálogo de las Plantas Vasculares del Cono Sur. Darwiniana, Nueva Serie, 7(2), 208-278. https://doi.org/10.14522/darwiniana.2019.72.861. Accessed on: 2020-06-19	Plantae | Tracheophyta | Magnoliopsida | Asterales | Asteraceae | Baccharis	Plantae	Tracheophyta	Magnoliopsida	Asterales	Asteraceae	Baccharis	dracunculifolia		species	DC.					González-Calcagno (2013). (DOI.: https://hdl.handle.net/20.500.12008/4016)	Burutarán	coordinates uncertainty is estimated	Chirca | Chirca Blanca | Chilca					Zermoglio et al. (2020). Georeferencing Quick Reference Guide. (DOI: https://doi.org/10.35035/e09p-h128)
Biodiversidata:Plants:References:156		HumanObservation		nativa	Baccharis dracunculifolia	2010	2010			South America | Uruguay | Salto	South America	Uruguay	UY	Salto		-30.94465	-57.712517	WGS84	2500	1e-6			http://www.worldfloraonline.org/taxon/wfo-0000127667	Baccharis dracunculifolia DC.	Zuloaga, F., Belgrano, M., & Zanotti, C. (2019). Actualización del Catálogo de las Plantas Vasculares del Cono Sur. Darwiniana, Nueva Serie, 7(2), 208-278. https://doi.org/10.14522/darwiniana.2019.72.861. Accessed on: 2020-06-19	Plantae | Tracheophyta | Magnoliopsida | Asterales | Asteraceae | Baccharis	Plantae	Tracheophyta	Magnoliopsida	Asterales	Asteraceae	Baccharis	dracunculifolia		species	DC.					González-Calcagno (2013). (DOI.: https://hdl.handle.net/20.500.12008/4016)	La Suerte	coordinates uncertainty is estimated	Chirca | Chirca Blanca | Chilca					Zermoglio et al. (2020). Georeferencing Quick Reference Guide. (DOI: https://doi.org/10.35035/e09p-h128)
Biodiversidata:Plants:References:157		HumanObservation		nativa	Baccharis dracunculifolia	2010	2010			South America | Uruguay | Salto	South America	Uruguay	UY	Salto		-31.035067	-57.83985	WGS84	2500	1e-6			http://www.worldfloraonline.org/taxon/wfo-0000127667	Baccharis dracunculifolia DC.	Zuloaga, F., Belgrano, M., & Zanotti, C. (2019). Actualización del Catálogo de las Plantas Vasculares del Cono Sur. Darwiniana, Nueva Serie, 7(2), 208-278. https://doi.org/10.14522/darwiniana.2019.72.861. Accessed on: 2020-06-19	Plantae | Tracheophyta | Magnoliopsida | Asterales | Asteraceae | Baccharis	Plantae	Tracheophyta	Magnoliopsida	Asterales	Asteraceae	Baccharis	dracunculifolia		species	DC.					González-Calcagno (2013). (DOI.: https://hdl.handle.net/20.500.12008/4016)	Mato Grosso	coordinates uncertainty is estimated	Chirca | Chirca Blanca | Chilca					Zermoglio et al. (2020). Georeferencing Quick Reference Guide. (DOI: https://doi.org/10.35035/e09p-h128)
Biodiversidata:Plants:References:158		HumanObservation		nativa	Baccharis dracunculifolia	2010	2010			South America | Uruguay | Salto	South America	Uruguay	UY	Salto		-31.236117	-57.9041	WGS84	2500	1e-6			http://www.worldfloraonline.org/taxon/wfo-0000127667	Baccharis dracunculifolia DC.	Zuloaga, F., Belgrano, M., & Zanotti, C. (2019). Actualización del Catálogo de las Plantas Vasculares del Cono Sur. Darwiniana, Nueva Serie, 7(2), 208-278. https://doi.org/10.14522/darwiniana.2019.72.861. Accessed on: 2020-06-19	Plantae | Tracheophyta | Magnoliopsida | Asterales | Asteraceae | Baccharis	Plantae	Tracheophyta	Magnoliopsida	Asterales	Asteraceae	Baccharis	dracunculifolia		species	DC.					González-Calcagno (2013). (DOI.: https://hdl.handle.net/20.500.12008/4016)	Parque del Lago Playa Norte	coordinates uncertainty is estimated	Chirca | Chirca Blanca | Chilca					Zermoglio et al. (2020). Georeferencing Quick Reference Guide. (DOI: https://doi.org/10.35035/e09p-h128)
Biodiversidata:Plants:References:159		HumanObservation		nativa	Baccharis dracunculifolia	2010	2010			South America | Uruguay | Salto	South America	Uruguay	UY	Salto		-31.23915	-57.8963	WGS84	2500	1e-5			http://www.worldfloraonline.org/taxon/wfo-0000127667	Baccharis dracunculifolia DC.	Zuloaga, F., Belgrano, M., & Zanotti, C. (2019). Actualización del Catálogo de las Plantas Vasculares del Cono Sur. Darwiniana, Nueva Serie, 7(2), 208-278. https://doi.org/10.14522/darwiniana.2019.72.861. Accessed on: 2020-06-19	Plantae | Tracheophyta | Magnoliopsida | Asterales | Asteraceae | Baccharis	Plantae	Tracheophyta	Magnoliopsida	Asterales	Asteraceae	Baccharis	dracunculifolia		species	DC.					González-Calcagno (2013). (DOI.: https://hdl.handle.net/20.500.12008/4016)	Parque del Lago Playa Sur	coordinates uncertainty is estimated	Chirca | Chirca Blanca | Chilca					Zermoglio et al. (2020). Georeferencing Quick Reference Guide. (DOI: https://doi.org/10.35035/e09p-h128)
Biodiversidata:Plants:References:160		HumanObservation		nativa	Baccharis dracunculifolia	2010	2010			South America | Uruguay | Salto	South America	Uruguay	UY	Salto		-31.33825	-57.97995	WGS84	2500	1e-5			http://www.worldfloraonline.org/taxon/wfo-0000127667	Baccharis dracunculifolia DC.	Zuloaga, F., Belgrano, M., & Zanotti, C. (2019). Actualización del Catálogo de las Plantas Vasculares del Cono Sur. Darwiniana, Nueva Serie, 7(2), 208-278. https://doi.org/10.14522/darwiniana.2019.72.861. Accessed on: 2020-06-19	Plantae | Tracheophyta | Magnoliopsida | Asterales | Asteraceae | Baccharis	Plantae	Tracheophyta	Magnoliopsida	Asterales	Asteraceae	Baccharis	dracunculifolia		species	DC.					González-Calcagno (2013). (DOI.: https://hdl.handle.net/20.500.12008/4016)	Cuevas de San Antonio	coordinates uncertainty is estimated	Chirca | Chirca Blanca | Chilca					Zermoglio et al. (2020). Georeferencing Quick Reference Guide. (DOI: https://doi.org/10.35035/e09p-h128)
Biodiversidata:Plants:References:161		HumanObservation		nativa	Baccharis dracunculifolia	2010	2010			South America | Uruguay | Salto	South America	Uruguay	UY	Salto		-31.389283	-57.976833	WGS84	2500	1e-6			http://www.worldfloraonline.org/taxon/wfo-0000127667	Baccharis dracunculifolia DC.	Zuloaga, F., Belgrano, M., & Zanotti, C. (2019). Actualización del Catálogo de las Plantas Vasculares del Cono Sur. Darwiniana, Nueva Serie, 7(2), 208-278. https://doi.org/10.14522/darwiniana.2019.72.861. Accessed on: 2020-06-19	Plantae | Tracheophyta | Magnoliopsida | Asterales | Asteraceae | Baccharis	Plantae	Tracheophyta	Magnoliopsida	Asterales	Asteraceae	Baccharis	dracunculifolia		species	DC.					González-Calcagno (2013). (DOI.: https://hdl.handle.net/20.500.12008/4016)	Club de Pesca	coordinates uncertainty is estimated	Chirca | Chirca Blanca | Chilca					Zermoglio et al. (2020). Georeferencing Quick Reference Guide. (DOI: https://doi.org/10.35035/e09p-h128)
Biodiversidata:Plants:References:162		HumanObservation		nativa	Baccharis dracunculifolia	2010	2010			South America | Uruguay | Salto	South America	Uruguay	UY	Salto		-31.395617	-57.98325	WGS84	2500	1e-6			http://www.worldfloraonline.org/taxon/wfo-0000127667	Baccharis dracunculifolia DC.	Zuloaga, F., Belgrano, M., & Zanotti, C. (2019). Actualización del Catálogo de las Plantas Vasculares del Cono Sur. Darwiniana, Nueva Serie, 7(2), 208-278. https://doi.org/10.14522/darwiniana.2019.72.861. Accessed on: 2020-06-19	Plantae | Tracheophyta | Magnoliopsida | Asterales | Asteraceae | Baccharis	Plantae	Tracheophyta	Magnoliopsida	Asterales	Asteraceae	Baccharis	dracunculifolia		species	DC.					González-Calcagno (2013). (DOI.: https://hdl.handle.net/20.500.12008/4016)	Costanera Sur Horacio Quiroga	coordinates uncertainty is estimated	Chirca | Chirca Blanca | Chilca					Zermoglio et al. (2020). Georeferencing Quick Reference Guide. (DOI: https://doi.org/10.35035/e09p-h128)
Biodiversidata:Plants:References:163		HumanObservation		nativa	Baccharis dracunculifolia	2010	2010			South America | Uruguay | Salto	South America	Uruguay	UY	Salto		-31.41905	-58.01685	WGS84	2500	1e-5			http://www.worldfloraonline.org/taxon/wfo-0000127667	Baccharis dracunculifolia DC.	Zuloaga, F., Belgrano, M., & Zanotti, C. (2019). Actualización del Catálogo de las Plantas Vasculares del Cono Sur. Darwiniana, Nueva Serie, 7(2), 208-278. https://doi.org/10.14522/darwiniana.2019.72.861. Accessed on: 2020-06-19	Plantae | Tracheophyta | Magnoliopsida | Asterales | Asteraceae | Baccharis	Plantae	Tracheophyta	Magnoliopsida	Asterales	Asteraceae	Baccharis	dracunculifolia		species	DC.					González-Calcagno (2013). (DOI.: https://hdl.handle.net/20.500.12008/4016)	Arroyo de las Chacras	coordinates uncertainty is estimated	Chirca | Chirca Blanca | Chilca					Zermoglio et al. (2020). Georeferencing Quick Reference Guide. (DOI: https://doi.org/10.35035/e09p-h128)
Biodiversidata:Plants:References:164		HumanObservation		nativa	Baccharis dracunculifolia	2010	2010			South America | Uruguay | Salto	South America	Uruguay	UY	Salto		-31.4836	-58.074733	WGS84	2500	1e-6			http://www.worldfloraonline.org/taxon/wfo-0000127667	Baccharis dracunculifolia DC.	Zuloaga, F., Belgrano, M., & Zanotti, C. (2019). Actualización del Catálogo de las Plantas Vasculares del Cono Sur. Darwiniana, Nueva Serie, 7(2), 208-278. https://doi.org/10.14522/darwiniana.2019.72.861. Accessed on: 2020-06-19	Plantae | Tracheophyta | Magnoliopsida | Asterales | Asteraceae | Baccharis	Plantae	Tracheophyta	Magnoliopsida	Asterales	Asteraceae	Baccharis	dracunculifolia		species	DC.					González-Calcagno (2013). (DOI.: https://hdl.handle.net/20.500.12008/4016)	Corralito	coordinates uncertainty is estimated	Chirca | Chirca Blanca | Chilca					Zermoglio et al. (2020). Georeferencing Quick Reference Guide. (DOI: https://doi.org/10.35035/e09p-h128)
Biodiversidata:Plants:References:165		HumanObservation		nativa	Baccharis dracunculifolia	2010	2010			South America | Uruguay | Paysandú	South America	Uruguay	UY	Paysandú		-31.825383	-58.068467	WGS84	2500	1e-6			http://www.worldfloraonline.org/taxon/wfo-0000127667	Baccharis dracunculifolia DC.	Zuloaga, F., Belgrano, M., & Zanotti, C. (2019). Actualización del Catálogo de las Plantas Vasculares del Cono Sur. Darwiniana, Nueva Serie, 7(2), 208-278. https://doi.org/10.14522/darwiniana.2019.72.861. Accessed on: 2020-06-19	Plantae | Tracheophyta | Magnoliopsida | Asterales | Asteraceae | Baccharis	Plantae	Tracheophyta	Magnoliopsida	Asterales	Asteraceae	Baccharis	dracunculifolia		species	DC.					González-Calcagno (2013). (DOI.: https://hdl.handle.net/20.500.12008/4016)	Estancia Las Mellizas	coordinates uncertainty is estimated	Chirca | Chirca Blanca | Chilca					Zermoglio et al. (2020). Georeferencing Quick Reference Guide. (DOI: https://doi.org/10.35035/e09p-h128)
Biodiversidata:Plants:References:166		HumanObservation		nativa	Baccharis dracunculifolia	2010	2010			South America | Uruguay | Paysandú	South America	Uruguay	UY	Paysandú		-31.55795	-57.988667	WGS84	2500	1e-6			http://www.worldfloraonline.org/taxon/wfo-0000127667	Baccharis dracunculifolia DC.	Zuloaga, F., Belgrano, M., & Zanotti, C. (2019). Actualización del Catálogo de las Plantas Vasculares del Cono Sur. Darwiniana, Nueva Serie, 7(2), 208-278. https://doi.org/10.14522/darwiniana.2019.72.861. Accessed on: 2020-06-19	Plantae | Tracheophyta | Magnoliopsida | Asterales | Asteraceae | Baccharis	Plantae	Tracheophyta	Magnoliopsida	Asterales	Asteraceae	Baccharis	dracunculifolia		species	DC.					González-Calcagno (2013). (DOI.: https://hdl.handle.net/20.500.12008/4016)	Hervidero	coordinates uncertainty is estimated	Chirca | Chirca Blanca | Chilca					Zermoglio et al. (2020). Georeferencing Quick Reference Guide. (DOI: https://doi.org/10.35035/e09p-h128)
Biodiversidata:Plants:References:167		HumanObservation		nativa	Baccharis dracunculifolia	2010	2010			South America | Uruguay | Paysandú	South America	Uruguay	UY	Paysandú		-31.5671	-57.98045	WGS84	2500	1e-5			http://www.worldfloraonline.org/taxon/wfo-0000127667	Baccharis dracunculifolia DC.	Zuloaga, F., Belgrano, M., & Zanotti, C. (2019). Actualización del Catálogo de las Plantas Vasculares del Cono Sur. Darwiniana, Nueva Serie, 7(2), 208-278. https://doi.org/10.14522/darwiniana.2019.72.861. Accessed on: 2020-06-19	Plantae | Tracheophyta | Magnoliopsida | Asterales | Asteraceae | Baccharis	Plantae	Tracheophyta	Magnoliopsida	Asterales	Asteraceae	Baccharis	dracunculifolia		species	DC.					González-Calcagno (2013). (DOI.: https://hdl.handle.net/20.500.12008/4016)	Ladera de los Lapachos	coordinates uncertainty is estimated	Chirca | Chirca Blanca | Chilca					Zermoglio et al. (2020). Georeferencing Quick Reference Guide. (DOI: https://doi.org/10.35035/e09p-h128)
Biodiversidata:Plants:References:168		HumanObservation		nativa	Baccharis dracunculifolia	2010	2010			South America | Uruguay | Paysandú	South America	Uruguay	UY	Paysandú		-31.601567	-57.97895	WGS84	2500	1e-6			http://www.worldfloraonline.org/taxon/wfo-0000127667	Baccharis dracunculifolia DC.	Zuloaga, F., Belgrano, M., & Zanotti, C. (2019). Actualización del Catálogo de las Plantas Vasculares del Cono Sur. Darwiniana, Nueva Serie, 7(2), 208-278. https://doi.org/10.14522/darwiniana.2019.72.861. Accessed on: 2020-06-19	Plantae | Tracheophyta | Magnoliopsida | Asterales | Asteraceae | Baccharis	Plantae	Tracheophyta	Magnoliopsida	Asterales	Asteraceae	Baccharis	dracunculifolia		species	DC.					González-Calcagno (2013). (DOI.: https://hdl.handle.net/20.500.12008/4016)	Ribereño del Indio	coordinates uncertainty is estimated	Chirca | Chirca Blanca | Chilca					Zermoglio et al. (2020). Georeferencing Quick Reference Guide. (DOI: https://doi.org/10.35035/e09p-h128)
Biodiversidata:Plants:References:169		HumanObservation		nativa	Baccharis punctulata	2010	2010			South America | Uruguay | Salto	South America	Uruguay	UY	Salto		-31.33825	-57.97995	WGS84	2500	1e-5			http://www.worldfloraonline.org/taxon/wfo-0000038940	Baccharis punctulata DC.	Zuloaga, F., Belgrano, M., & Zanotti, C. (2019). Actualización del Catálogo de las Plantas Vasculares del Cono Sur. Darwiniana, Nueva Serie, 7(2), 208-278. https://doi.org/10.14522/darwiniana.2019.72.861. Accessed on: 2020-06-19	Plantae | Tracheophyta | Magnoliopsida | Asterales | Asteraceae | Baccharis	Plantae	Tracheophyta	Magnoliopsida	Asterales	Asteraceae	Baccharis	punctulata		species	DC.					González-Calcagno (2013). (DOI.: https://hdl.handle.net/20.500.12008/4016)	Cuevas de San Antonio	coordinates uncertainty is estimated	Chirca de Bañado					Zermoglio et al. (2020). Georeferencing Quick Reference Guide. (DOI: https://doi.org/10.35035/e09p-h128)
Biodiversidata:Plants:References:170		HumanObservation		nativa	Baccharis spicata	2010	2010			South America | Uruguay | Salto	South America	Uruguay	UY	Salto		-30.853233	-57.789933	WGS84	2500	1e-6			http://www.worldfloraonline.org/taxon/wfo-0000048360	Baccharis spicata (Lam.) Baill.	Zuloaga, F., Belgrano, M., & Zanotti, C. (2019). Actualización del Catálogo de las Plantas Vasculares del Cono Sur. Darwiniana, Nueva Serie, 7(2), 208-278. https://doi.org/10.14522/darwiniana.2019.72.861. Accessed on: 2020-06-19	Plantae | Tracheophyta | Magnoliopsida | Asterales | Asteraceae | Baccharis	Plantae	Tracheophyta	Magnoliopsida	Asterales	Asteraceae	Baccharis	spicata		species	(Lam.) Baill.					González-Calcagno (2013). (DOI.: https://hdl.handle.net/20.500.12008/4016)	Paraísos de Yamandú	coordinates uncertainty is estimated	Chirca | Chirca Blanca | Chilca					Zermoglio et al. (2020). Georeferencing Quick Reference Guide. (DOI: https://doi.org/10.35035/e09p-h128)
Biodiversidata:Plants:References:171		HumanObservation		nativa	Baccharis spicata	2010	2010			South America | Uruguay | Salto	South America	Uruguay	UY	Salto		-30.8526	-57.793583	WGS84	2500	1e-6			http://www.worldfloraonline.org/taxon/wfo-0000048360	Baccharis spicata (Lam.) Baill.	Zuloaga, F., Belgrano, M., & Zanotti, C. (2019). Actualización del Catálogo de las Plantas Vasculares del Cono Sur. Darwiniana, Nueva Serie, 7(2), 208-278. https://doi.org/10.14522/darwiniana.2019.72.861. Accessed on: 2020-06-19	Plantae | Tracheophyta | Magnoliopsida | Asterales | Asteraceae | Baccharis	Plantae	Tracheophyta	Magnoliopsida	Asterales	Asteraceae	Baccharis	spicata		species	(Lam.) Baill.					González-Calcagno (2013). (DOI.: https://hdl.handle.net/20.500.12008/4016)	Costa Oeste de Yamandú	coordinates uncertainty is estimated	Chirca | Chirca Blanca | Chilca					Zermoglio et al. (2020). Georeferencing Quick Reference Guide. (DOI: https://doi.org/10.35035/e09p-h128)
Biodiversidata:Plants:References:172		HumanObservation		nativa	Baccharis spicata	2010	2010			South America | Uruguay | Salto	South America	Uruguay	UY	Salto		-30.859183	-57.786467	WGS84	2500	1e-6			http://www.worldfloraonline.org/taxon/wfo-0000048360	Baccharis spicata (Lam.) Baill.	Zuloaga, F., Belgrano, M., & Zanotti, C. (2019). Actualización del Catálogo de las Plantas Vasculares del Cono Sur. Darwiniana, Nueva Serie, 7(2), 208-278. https://doi.org/10.14522/darwiniana.2019.72.861. Accessed on: 2020-06-19	Plantae | Tracheophyta | Magnoliopsida | Asterales | Asteraceae | Baccharis	Plantae	Tracheophyta	Magnoliopsida	Asterales	Asteraceae	Baccharis	spicata		species	(Lam.) Baill.					González-Calcagno (2013). (DOI.: https://hdl.handle.net/20.500.12008/4016)	Ceibos de Yamandú	coordinates uncertainty is estimated	Chirca | Chirca Blanca | Chilca					Zermoglio et al. (2020). Georeferencing Quick Reference Guide. (DOI: https://doi.org/10.35035/e09p-h128)
Biodiversidata:Plants:References:173		HumanObservation		nativa	Baccharis spicata	2010	2010			South America | Uruguay | Salto	South America	Uruguay	UY	Salto		-30.937183	-57.718717	WGS84	2500	1e-6			http://www.worldfloraonline.org/taxon/wfo-0000048360	Baccharis spicata (Lam.) Baill.	Zuloaga, F., Belgrano, M., & Zanotti, C. (2019). Actualización del Catálogo de las Plantas Vasculares del Cono Sur. Darwiniana, Nueva Serie, 7(2), 208-278. https://doi.org/10.14522/darwiniana.2019.72.861. Accessed on: 2020-06-19	Plantae | Tracheophyta | Magnoliopsida | Asterales | Asteraceae | Baccharis	Plantae	Tracheophyta	Magnoliopsida	Asterales	Asteraceae	Baccharis	spicata		species	(Lam.) Baill.					González-Calcagno (2013). (DOI.: https://hdl.handle.net/20.500.12008/4016)	Burutarán	coordinates uncertainty is estimated	Chirca | Chirca Blanca | Chilca					Zermoglio et al. (2020). Georeferencing Quick Reference Guide. (DOI: https://doi.org/10.35035/e09p-h128)
Biodiversidata:Plants:References:174		HumanObservation		nativa	Baccharis spicata	2010	2010			South America | Uruguay | Salto	South America	Uruguay	UY	Salto		-31.030717	-57.852133	WGS84	2500	1e-6			http://www.worldfloraonline.org/taxon/wfo-0000048360	Baccharis spicata (Lam.) Baill.	Zuloaga, F., Belgrano, M., & Zanotti, C. (2019). Actualización del Catálogo de las Plantas Vasculares del Cono Sur. Darwiniana, Nueva Serie, 7(2), 208-278. https://doi.org/10.14522/darwiniana.2019.72.861. Accessed on: 2020-06-19	Plantae | Tracheophyta | Magnoliopsida | Asterales | Asteraceae | Baccharis	Plantae	Tracheophyta	Magnoliopsida	Asterales	Asteraceae	Baccharis	spicata		species	(Lam.) Baill.					González-Calcagno (2013). (DOI.: https://hdl.handle.net/20.500.12008/4016)	El Cerro Bosque	coordinates uncertainty is estimated	Chirca | Chirca Blanca | Chilca					Zermoglio et al. (2020). Georeferencing Quick Reference Guide. (DOI: https://doi.org/10.35035/e09p-h128)
Biodiversidata:Plants:References:175		HumanObservation		nativa	Baccharis spicata	2010	2010			South America | Uruguay | Salto	South America	Uruguay	UY	Salto		-31.236117	-57.9041	WGS84	2500	1e-6			http://www.worldfloraonline.org/taxon/wfo-0000048360	Baccharis spicata (Lam.) Baill.	Zuloaga, F., Belgrano, M., & Zanotti, C. (2019). Actualización del Catálogo de las Plantas Vasculares del Cono Sur. Darwiniana, Nueva Serie, 7(2), 208-278. https://doi.org/10.14522/darwiniana.2019.72.861. Accessed on: 2020-06-19	Plantae | Tracheophyta | Magnoliopsida | Asterales | Asteraceae | Baccharis	Plantae	Tracheophyta	Magnoliopsida	Asterales	Asteraceae	Baccharis	spicata		species	(Lam.) Baill.					González-Calcagno (2013). (DOI.: https://hdl.handle.net/20.500.12008/4016)	Parque del Lago Playa Norte	coordinates uncertainty is estimated	Chirca | Chirca Blanca | Chilca					Zermoglio et al. (2020). Georeferencing Quick Reference Guide. (DOI: https://doi.org/10.35035/e09p-h128)
Biodiversidata:Plants:References:176		HumanObservation		nativa	Baccharis spicata	2010	2010			South America | Uruguay | Salto	South America	Uruguay	UY	Salto		-31.23915	-57.8963	WGS84	2500	1e-5			http://www.worldfloraonline.org/taxon/wfo-0000048360	Baccharis spicata (Lam.) Baill.	Zuloaga, F., Belgrano, M., & Zanotti, C. (2019). Actualización del Catálogo de las Plantas Vasculares del Cono Sur. Darwiniana, Nueva Serie, 7(2), 208-278. https://doi.org/10.14522/darwiniana.2019.72.861. Accessed on: 2020-06-19	Plantae | Tracheophyta | Magnoliopsida | Asterales | Asteraceae | Baccharis	Plantae	Tracheophyta	Magnoliopsida	Asterales	Asteraceae	Baccharis	spicata		species	(Lam.) Baill.					González-Calcagno (2013). (DOI.: https://hdl.handle.net/20.500.12008/4016)	Parque del Lago Playa Sur	coordinates uncertainty is estimated	Chirca | Chirca Blanca | Chilca					Zermoglio et al. (2020). Georeferencing Quick Reference Guide. (DOI: https://doi.org/10.35035/e09p-h128)
Biodiversidata:Plants:References:177		HumanObservation		nativa	Baccharis spicata	2010	2010			South America | Uruguay | Salto	South America	Uruguay	UY	Salto		-31.33825	-57.97995	WGS84	2500	1e-5			http://www.worldfloraonline.org/taxon/wfo-0000048360	Baccharis spicata (Lam.) Baill.	Zuloaga, F., Belgrano, M., & Zanotti, C. (2019). Actualización del Catálogo de las Plantas Vasculares del Cono Sur. Darwiniana, Nueva Serie, 7(2), 208-278. https://doi.org/10.14522/darwiniana.2019.72.861. Accessed on: 2020-06-19	Plantae | Tracheophyta | Magnoliopsida | Asterales | Asteraceae | Baccharis	Plantae	Tracheophyta	Magnoliopsida	Asterales	Asteraceae	Baccharis	spicata		species	(Lam.) Baill.					González-Calcagno (2013). (DOI.: https://hdl.handle.net/20.500.12008/4016)	Cuevas de San Antonio	coordinates uncertainty is estimated	Chirca | Chirca Blanca | Chilca					Zermoglio et al. (2020). Georeferencing Quick Reference Guide. (DOI: https://doi.org/10.35035/e09p-h128)
Biodiversidata:Plants:References:178		HumanObservation		nativa	Baccharis spicata	2010	2010			South America | Uruguay | Salto	South America	Uruguay	UY	Salto		-31.41905	-58.01685	WGS84	2500	1e-5			http://www.worldfloraonline.org/taxon/wfo-0000048360	Baccharis spicata (Lam.) Baill.	Zuloaga, F., Belgrano, M., & Zanotti, C. (2019). Actualización del Catálogo de las Plantas Vasculares del Cono Sur. Darwiniana, Nueva Serie, 7(2), 208-278. https://doi.org/10.14522/darwiniana.2019.72.861. Accessed on: 2020-06-19	Plantae | Tracheophyta | Magnoliopsida | Asterales | Asteraceae | Baccharis	Plantae	Tracheophyta	Magnoliopsida	Asterales	Asteraceae	Baccharis	spicata		species	(Lam.) Baill.					González-Calcagno (2013). (DOI.: https://hdl.handle.net/20.500.12008/4016)	Arroyo de las Chacras	coordinates uncertainty is estimated	Chirca | Chirca Blanca | Chilca					Zermoglio et al. (2020). Georeferencing Quick Reference Guide. (DOI: https://doi.org/10.35035/e09p-h128)
Biodiversidata:Plants:References:179		HumanObservation		nativa	Baccharis spicata	2010	2010			South America | Uruguay | Salto	South America	Uruguay	UY	Salto		-31.4836	-58.074733	WGS84	2500	1e-6			http://www.worldfloraonline.org/taxon/wfo-0000048360	Baccharis spicata (Lam.) Baill.	Zuloaga, F., Belgrano, M., & Zanotti, C. (2019). Actualización del Catálogo de las Plantas Vasculares del Cono Sur. Darwiniana, Nueva Serie, 7(2), 208-278. https://doi.org/10.14522/darwiniana.2019.72.861. Accessed on: 2020-06-19	Plantae | Tracheophyta | Magnoliopsida | Asterales | Asteraceae | Baccharis	Plantae	Tracheophyta	Magnoliopsida	Asterales	Asteraceae	Baccharis	spicata		species	(Lam.) Baill.					González-Calcagno (2013). (DOI.: https://hdl.handle.net/20.500.12008/4016)	Corralito	coordinates uncertainty is estimated	Chirca | Chirca Blanca | Chilca					Zermoglio et al. (2020). Georeferencing Quick Reference Guide. (DOI: https://doi.org/10.35035/e09p-h128)
Biodiversidata:Plants:References:180		HumanObservation		nativa	Baccharis spicata	2010	2010			South America | Uruguay | Paysandú	South America	Uruguay	UY	Paysandú		-31.825383	-58.068467	WGS84	2500	1e-6			http://www.worldfloraonline.org/taxon/wfo-0000048360	Baccharis spicata (Lam.) Baill.	Zuloaga, F., Belgrano, M., & Zanotti, C. (2019). Actualización del Catálogo de las Plantas Vasculares del Cono Sur. Darwiniana, Nueva Serie, 7(2), 208-278. https://doi.org/10.14522/darwiniana.2019.72.861. Accessed on: 2020-06-19	Plantae | Tracheophyta | Magnoliopsida | Asterales | Asteraceae | Baccharis	Plantae	Tracheophyta	Magnoliopsida	Asterales	Asteraceae	Baccharis	spicata		species	(Lam.) Baill.					González-Calcagno (2013). (DOI.: https://hdl.handle.net/20.500.12008/4016)	Estancia Las Mellizas	coordinates uncertainty is estimated	Chirca | Chirca Blanca | Chilca					Zermoglio et al. (2020). Georeferencing Quick Reference Guide. (DOI: https://doi.org/10.35035/e09p-h128)
Biodiversidata:Plants:References:181		HumanObservation		nativa	Baccharis spicata	2010	2010			South America | Uruguay | Paysandú	South America	Uruguay	UY	Paysandú		-31.5671	-57.98045	WGS84	2500	1e-5			http://www.worldfloraonline.org/taxon/wfo-0000048360	Baccharis spicata (Lam.) Baill.	Zuloaga, F., Belgrano, M., & Zanotti, C. (2019). Actualización del Catálogo de las Plantas Vasculares del Cono Sur. Darwiniana, Nueva Serie, 7(2), 208-278. https://doi.org/10.14522/darwiniana.2019.72.861. Accessed on: 2020-06-19	Plantae | Tracheophyta | Magnoliopsida | Asterales | Asteraceae | Baccharis	Plantae	Tracheophyta	Magnoliopsida	Asterales	Asteraceae	Baccharis	spicata		species	(Lam.) Baill.					González-Calcagno (2013). (DOI.: https://hdl.handle.net/20.500.12008/4016)	Ladera de los Lapachos	coordinates uncertainty is estimated	Chirca | Chirca Blanca | Chilca					Zermoglio et al. (2020). Georeferencing Quick Reference Guide. (DOI: https://doi.org/10.35035/e09p-h128)
Biodiversidata:Plants:References:182		HumanObservation		nativa	Eupatorium buniifolium	2010	2010			South America | Uruguay | Paysandú	South America	Uruguay	UY	Paysandú		-31.582467	-57.975067	WGS84	2500	1e-6			http://www.tropicos.org/Name/2712077	Acanthostyles buniifolius (Hook. ex Arn.) R.M. King & H. Rob.	Zuloaga, F., Belgrano, M., & Zanotti, C. (2019). Actualización del Catálogo de las Plantas Vasculares del Cono Sur. Darwiniana, Nueva Serie, 7(2), 208-278. https://doi.org/10.14522/darwiniana.2019.72.861. Accessed on: 2020-06-19	Plantae | Tracheophyta | Magnoliopsida | Asterales | Asteraceae | Acanthostyles	Plantae	Tracheophyta	Magnoliopsida	Asterales	Asteraceae	Acanthostyles	buniifolius		species	(Hook. ex Arn.) R.M. King & H. Rob.					González-Calcagno (2013). (DOI.: https://hdl.handle.net/20.500.12008/4016)	Bosque Principal 3 A	coordinates uncertainty is estimated	Chirca | Chirca Negra					Zermoglio et al. (2020). Georeferencing Quick Reference Guide. (DOI: https://doi.org/10.35035/e09p-h128)
Biodiversidata:Plants:References:183		HumanObservation		nativa	Eupatorium buniifolium	2010	2010			South America | Uruguay | Salto	South America	Uruguay	UY	Salto		-30.937183	-57.718717	WGS84	2500	1e-6			http://www.tropicos.org/Name/2712077	Acanthostyles buniifolius (Hook. ex Arn.) R.M. King & H. Rob.	Zuloaga, F., Belgrano, M., & Zanotti, C. (2019). Actualización del Catálogo de las Plantas Vasculares del Cono Sur. Darwiniana, Nueva Serie, 7(2), 208-278. https://doi.org/10.14522/darwiniana.2019.72.861. Accessed on: 2020-06-19	Plantae | Tracheophyta | Magnoliopsida | Asterales | Asteraceae | Acanthostyles	Plantae	Tracheophyta	Magnoliopsida	Asterales	Asteraceae	Acanthostyles	buniifolius		species	(Hook. ex Arn.) R.M. King & H. Rob.					González-Calcagno (2013). (DOI.: https://hdl.handle.net/20.500.12008/4016)	Burutarán	coordinates uncertainty is estimated	Chirca | Chirca Negra					Zermoglio et al. (2020). Georeferencing Quick Reference Guide. (DOI: https://doi.org/10.35035/e09p-h128)
Biodiversidata:Plants:References:184		HumanObservation		nativa	Eupatorium buniifolium	2010	2010			South America | Uruguay | Salto	South America	Uruguay	UY	Salto		-31.030717	-57.852133	WGS84	2500	1e-6			http://www.tropicos.org/Name/2712077	Acanthostyles buniifolius (Hook. ex Arn.) R.M. King & H. Rob.	Zuloaga, F., Belgrano, M., & Zanotti, C. (2019). Actualización del Catálogo de las Plantas Vasculares del Cono Sur. Darwiniana, Nueva Serie, 7(2), 208-278. https://doi.org/10.14522/darwiniana.2019.72.861. Accessed on: 2020-06-19	Plantae | Tracheophyta | Magnoliopsida | Asterales | Asteraceae | Acanthostyles	Plantae	Tracheophyta	Magnoliopsida	Asterales	Asteraceae	Acanthostyles	buniifolius		species	(Hook. ex Arn.) R.M. King & H. Rob.					González-Calcagno (2013). (DOI.: https://hdl.handle.net/20.500.12008/4016)	El Cerro Bosque	coordinates uncertainty is estimated	Chirca | Chirca Negra					Zermoglio et al. (2020). Georeferencing Quick Reference Guide. (DOI: https://doi.org/10.35035/e09p-h128)
Biodiversidata:Plants:References:185		HumanObservation		nativa	Eupatorium buniifolium	2010	2010			South America | Uruguay | Salto	South America	Uruguay	UY	Salto		-31.03425	-57.846467	WGS84	2500	1e-6			http://www.tropicos.org/Name/2712077	Acanthostyles buniifolius (Hook. ex Arn.) R.M. King & H. Rob.	Zuloaga, F., Belgrano, M., & Zanotti, C. (2019). Actualización del Catálogo de las Plantas Vasculares del Cono Sur. Darwiniana, Nueva Serie, 7(2), 208-278. https://doi.org/10.14522/darwiniana.2019.72.861. Accessed on: 2020-06-19	Plantae | Tracheophyta | Magnoliopsida | Asterales | Asteraceae | Acanthostyles	Plantae	Tracheophyta	Magnoliopsida	Asterales	Asteraceae	Acanthostyles	buniifolius		species	(Hook. ex Arn.) R.M. King & H. Rob.					González-Calcagno (2013). (DOI.: https://hdl.handle.net/20.500.12008/4016)	El Cerro Barranco	coordinates uncertainty is estimated	Chirca | Chirca Negra					Zermoglio et al. (2020). Georeferencing Quick Reference Guide. (DOI: https://doi.org/10.35035/e09p-h128)
Biodiversidata:Plants:References:186		HumanObservation		nativa	Eupatorium buniifolium	2010	2010			South America | Uruguay | Salto	South America	Uruguay	UY	Salto		-31.035067	-57.83985	WGS84	2500	1e-6			http://www.tropicos.org/Name/2712077	Acanthostyles buniifolius (Hook. ex Arn.) R.M. King & H. Rob.	Zuloaga, F., Belgrano, M., & Zanotti, C. (2019). Actualización del Catálogo de las Plantas Vasculares del Cono Sur. Darwiniana, Nueva Serie, 7(2), 208-278. https://doi.org/10.14522/darwiniana.2019.72.861. Accessed on: 2020-06-19	Plantae | Tracheophyta | Magnoliopsida | Asterales | Asteraceae | Acanthostyles	Plantae	Tracheophyta	Magnoliopsida	Asterales	Asteraceae	Acanthostyles	buniifolius		species	(Hook. ex Arn.) R.M. King & H. Rob.					González-Calcagno (2013). (DOI.: https://hdl.handle.net/20.500.12008/4016)	Mato Grosso	coordinates uncertainty is estimated	Chirca | Chirca Negra					Zermoglio et al. (2020). Georeferencing Quick Reference Guide. (DOI: https://doi.org/10.35035/e09p-h128)
Biodiversidata:Plants:References:187		HumanObservation		nativa	Eupatorium buniifolium	2010	2010			South America | Uruguay | Salto	South America	Uruguay	UY	Salto		-31.153183	-57.888633	WGS84	2500	1e-6			http://www.tropicos.org/Name/2712077	Acanthostyles buniifolius (Hook. ex Arn.) R.M. King & H. Rob.	Zuloaga, F., Belgrano, M., & Zanotti, C. (2019). Actualización del Catálogo de las Plantas Vasculares del Cono Sur. Darwiniana, Nueva Serie, 7(2), 208-278. https://doi.org/10.14522/darwiniana.2019.72.861. Accessed on: 2020-06-19	Plantae | Tracheophyta | Magnoliopsida | Asterales | Asteraceae | Acanthostyles	Plantae	Tracheophyta	Magnoliopsida	Asterales	Asteraceae	Acanthostyles	buniifolius		species	(Hook. ex Arn.) R.M. King & H. Rob.					González-Calcagno (2013). (DOI.: https://hdl.handle.net/20.500.12008/4016)	Motta Peruchena	coordinates uncertainty is estimated	Chirca | Chirca Negra					Zermoglio et al. (2020). Georeferencing Quick Reference Guide. (DOI: https://doi.org/10.35035/e09p-h128)
Biodiversidata:Plants:References:188		HumanObservation		nativa	Eupatorium buniifolium	2010	2010			South America | Uruguay | Salto	South America	Uruguay	UY	Salto		-31.236117	-57.9041	WGS84	2500	1e-6			http://www.tropicos.org/Name/2712077	Acanthostyles buniifolius (Hook. ex Arn.) R.M. King & H. Rob.	Zuloaga, F., Belgrano, M., & Zanotti, C. (2019). Actualización del Catálogo de las Plantas Vasculares del Cono Sur. Darwiniana, Nueva Serie, 7(2), 208-278. https://doi.org/10.14522/darwiniana.2019.72.861. Accessed on: 2020-06-19	Plantae | Tracheophyta | Magnoliopsida | Asterales | Asteraceae | Acanthostyles	Plantae	Tracheophyta	Magnoliopsida	Asterales	Asteraceae	Acanthostyles	buniifolius		species	(Hook. ex Arn.) R.M. King & H. Rob.					González-Calcagno (2013). (DOI.: https://hdl.handle.net/20.500.12008/4016)	Parque del Lago Playa Norte	coordinates uncertainty is estimated	Chirca | Chirca Negra					Zermoglio et al. (2020). Georeferencing Quick Reference Guide. (DOI: https://doi.org/10.35035/e09p-h128)
Biodiversidata:Plants:References:189		HumanObservation		nativa	Eupatorium buniifolium	2010	2010			South America | Uruguay | Salto	South America	Uruguay	UY	Salto		-31.23915	-57.8963	WGS84	2500	1e-5			http://www.tropicos.org/Name/2712077	Acanthostyles buniifolius (Hook. ex Arn.) R.M. King & H. Rob.	Zuloaga, F., Belgrano, M., & Zanotti, C. (2019). Actualización del Catálogo de las Plantas Vasculares del Cono Sur. Darwiniana, Nueva Serie, 7(2), 208-278. https://doi.org/10.14522/darwiniana.2019.72.861. Accessed on: 2020-06-19	Plantae | Tracheophyta | Magnoliopsida | Asterales | Asteraceae | Acanthostyles	Plantae	Tracheophyta	Magnoliopsida	Asterales	Asteraceae	Acanthostyles	buniifolius		species	(Hook. ex Arn.) R.M. King & H. Rob.					González-Calcagno (2013). (DOI.: https://hdl.handle.net/20.500.12008/4016)	Parque del Lago Playa Sur	coordinates uncertainty is estimated	Chirca | Chirca Negra					Zermoglio et al. (2020). Georeferencing Quick Reference Guide. (DOI: https://doi.org/10.35035/e09p-h128)
Biodiversidata:Plants:References:190		HumanObservation		nativa	Eupatorium buniifolium	2010	2010			South America | Uruguay | Salto	South America	Uruguay	UY	Salto		-31.41905	-58.01685	WGS84	2500	1e-5			http://www.tropicos.org/Name/2712077	Acanthostyles buniifolius (Hook. ex Arn.) R.M. King & H. Rob.	Zuloaga, F., Belgrano, M., & Zanotti, C. (2019). Actualización del Catálogo de las Plantas Vasculares del Cono Sur. Darwiniana, Nueva Serie, 7(2), 208-278. https://doi.org/10.14522/darwiniana.2019.72.861. Accessed on: 2020-06-19	Plantae | Tracheophyta | Magnoliopsida | Asterales | Asteraceae | Acanthostyles	Plantae	Tracheophyta	Magnoliopsida	Asterales	Asteraceae	Acanthostyles	buniifolius		species	(Hook. ex Arn.) R.M. King & H. Rob.					González-Calcagno (2013). (DOI.: https://hdl.handle.net/20.500.12008/4016)	Arroyo de las Chacras	coordinates uncertainty is estimated	Chirca | Chirca Negra					Zermoglio et al. (2020). Georeferencing Quick Reference Guide. (DOI: https://doi.org/10.35035/e09p-h128)
Biodiversidata:Plants:References:191		HumanObservation		nativa	Eupatorium buniifolium	2010	2010			South America | Uruguay | Salto	South America	Uruguay	UY	Salto		-31.4836	-58.074733	WGS84	2500	1e-6			http://www.tropicos.org/Name/2712077	Acanthostyles buniifolius (Hook. ex Arn.) R.M. King & H. Rob.	Zuloaga, F., Belgrano, M., & Zanotti, C. (2019). Actualización del Catálogo de las Plantas Vasculares del Cono Sur. Darwiniana, Nueva Serie, 7(2), 208-278. https://doi.org/10.14522/darwiniana.2019.72.861. Accessed on: 2020-06-19	Plantae | Tracheophyta | Magnoliopsida | Asterales | Asteraceae | Acanthostyles	Plantae	Tracheophyta	Magnoliopsida	Asterales	Asteraceae	Acanthostyles	buniifolius		species	(Hook. ex Arn.) R.M. King & H. Rob.					González-Calcagno (2013). (DOI.: https://hdl.handle.net/20.500.12008/4016)	Corralito	coordinates uncertainty is estimated	Chirca | Chirca Negra					Zermoglio et al. (2020). Georeferencing Quick Reference Guide. (DOI: https://doi.org/10.35035/e09p-h128)
Biodiversidata:Plants:References:192		HumanObservation		nativa	Eupatorium buniifolium	2010	2010			South America | Uruguay | Paysandú	South America	Uruguay	UY	Paysandú		-31.825383	-58.068467	WGS84	2500	1e-6			http://www.tropicos.org/Name/2712077	Acanthostyles buniifolius (Hook. ex Arn.) R.M. King & H. Rob.	Zuloaga, F., Belgrano, M., & Zanotti, C. (2019). Actualización del Catálogo de las Plantas Vasculares del Cono Sur. Darwiniana, Nueva Serie, 7(2), 208-278. https://doi.org/10.14522/darwiniana.2019.72.861. Accessed on: 2020-06-19	Plantae | Tracheophyta | Magnoliopsida | Asterales | Asteraceae | Acanthostyles	Plantae	Tracheophyta	Magnoliopsida	Asterales	Asteraceae	Acanthostyles	buniifolius		species	(Hook. ex Arn.) R.M. King & H. Rob.					González-Calcagno (2013). (DOI.: https://hdl.handle.net/20.500.12008/4016)	Estancia Las Mellizas	coordinates uncertainty is estimated	Chirca | Chirca Negra					Zermoglio et al. (2020). Georeferencing Quick Reference Guide. (DOI: https://doi.org/10.35035/e09p-h128)
Biodiversidata:Plants:References:193		HumanObservation		nativa	Eupatorium buniifolium	2010	2010			South America | Uruguay | Paysandú	South America	Uruguay	UY	Paysandú		-31.55795	-57.988667	WGS84	2500	1e-6			http://www.tropicos.org/Name/2712077	Acanthostyles buniifolius (Hook. ex Arn.) R.M. King & H. Rob.	Zuloaga, F., Belgrano, M., & Zanotti, C. (2019). Actualización del Catálogo de las Plantas Vasculares del Cono Sur. Darwiniana, Nueva Serie, 7(2), 208-278. https://doi.org/10.14522/darwiniana.2019.72.861. Accessed on: 2020-06-19	Plantae | Tracheophyta | Magnoliopsida | Asterales | Asteraceae | Acanthostyles	Plantae	Tracheophyta	Magnoliopsida	Asterales	Asteraceae	Acanthostyles	buniifolius		species	(Hook. ex Arn.) R.M. King & H. Rob.					González-Calcagno (2013). (DOI.: https://hdl.handle.net/20.500.12008/4016)	Hervidero	coordinates uncertainty is estimated	Chirca | Chirca Negra					Zermoglio et al. (2020). Georeferencing Quick Reference Guide. (DOI: https://doi.org/10.35035/e09p-h128)
Biodiversidata:Plants:References:194		HumanObservation		nativa	Eupatorium buniifolium	2010	2010			South America | Uruguay | Paysandú	South America	Uruguay	UY	Paysandú		-31.5671	-57.98045	WGS84	2500	1e-5			http://www.tropicos.org/Name/2712077	Acanthostyles buniifolius (Hook. ex Arn.) R.M. King & H. Rob.	Zuloaga, F., Belgrano, M., & Zanotti, C. (2019). Actualización del Catálogo de las Plantas Vasculares del Cono Sur. Darwiniana, Nueva Serie, 7(2), 208-278. https://doi.org/10.14522/darwiniana.2019.72.861. Accessed on: 2020-06-19	Plantae | Tracheophyta | Magnoliopsida | Asterales | Asteraceae | Acanthostyles	Plantae	Tracheophyta	Magnoliopsida	Asterales	Asteraceae	Acanthostyles	buniifolius		species	(Hook. ex Arn.) R.M. King & H. Rob.					González-Calcagno (2013). (DOI.: https://hdl.handle.net/20.500.12008/4016)	Ladera de los Lapachos	coordinates uncertainty is estimated	Chirca | Chirca Negra					Zermoglio et al. (2020). Georeferencing Quick Reference Guide. (DOI: https://doi.org/10.35035/e09p-h128)
Biodiversidata:Plants:References:195		HumanObservation		nativa	Eupatorium buniifolium	2010	2010			South America | Uruguay | Paysandú	South America	Uruguay	UY	Paysandú		-31.601567	-57.97895	WGS84	2500	1e-6			http://www.tropicos.org/Name/2712077	Acanthostyles buniifolius (Hook. ex Arn.) R.M. King & H. Rob.	Zuloaga, F., Belgrano, M., & Zanotti, C. (2019). Actualización del Catálogo de las Plantas Vasculares del Cono Sur. Darwiniana, Nueva Serie, 7(2), 208-278. https://doi.org/10.14522/darwiniana.2019.72.861. Accessed on: 2020-06-19	Plantae | Tracheophyta | Magnoliopsida | Asterales | Asteraceae | Acanthostyles	Plantae	Tracheophyta	Magnoliopsida	Asterales	Asteraceae	Acanthostyles	buniifolius		species	(Hook. ex Arn.) R.M. King & H. Rob.					González-Calcagno (2013). (DOI.: https://hdl.handle.net/20.500.12008/4016)	Ribereño del Indio	coordinates uncertainty is estimated	Chirca | Chirca Negra					Zermoglio et al. (2020). Georeferencing Quick Reference Guide. (DOI: https://doi.org/10.35035/e09p-h128)
Biodiversidata:Plants:References:196		HumanObservation		nativa	Trixis praestans	2010	2010			South America | Uruguay | Salto	South America	Uruguay	UY	Salto		-31.030717	-57.852133	WGS84	2500	1e-6			http://www.worldfloraonline.org/taxon/wfo-0000087784	Trixis praestans (Vell.) Cabrera	Zuloaga, F., Belgrano, M., & Zanotti, C. (2019). Actualización del Catálogo de las Plantas Vasculares del Cono Sur. Darwiniana, Nueva Serie, 7(2), 208-278. https://doi.org/10.14522/darwiniana.2019.72.861. Accessed on: 2020-06-19	Plantae | Tracheophyta | Magnoliopsida | Asterales | Asteraceae | Trixis	Plantae	Tracheophyta	Magnoliopsida	Asterales	Asteraceae	Trixis	praestans		species	(Vell.) Cabrera					González-Calcagno (2013). (DOI.: https://hdl.handle.net/20.500.12008/4016)	El Cerro Bosque	coordinates uncertainty is estimated	Tabaquillo de Monte					Zermoglio et al. (2020). Georeferencing Quick Reference Guide. (DOI: https://doi.org/10.35035/e09p-h128)
Biodiversidata:Plants:References:197		HumanObservation		nativa	Trixis praestans	2010	2010			South America | Uruguay | Salto	South America	Uruguay	UY	Salto		-31.03425	-57.846467	WGS84	2500	1e-6			http://www.worldfloraonline.org/taxon/wfo-0000087784	Trixis praestans (Vell.) Cabrera	Zuloaga, F., Belgrano, M., & Zanotti, C. (2019). Actualización del Catálogo de las Plantas Vasculares del Cono Sur. Darwiniana, Nueva Serie, 7(2), 208-278. https://doi.org/10.14522/darwiniana.2019.72.861. Accessed on: 2020-06-19	Plantae | Tracheophyta | Magnoliopsida | Asterales | Asteraceae | Trixis	Plantae	Tracheophyta	Magnoliopsida	Asterales	Asteraceae	Trixis	praestans		species	(Vell.) Cabrera					González-Calcagno (2013). (DOI.: https://hdl.handle.net/20.500.12008/4016)	El Cerro Barranco	coordinates uncertainty is estimated	Tabaquillo de Monte					Zermoglio et al. (2020). Georeferencing Quick Reference Guide. (DOI: https://doi.org/10.35035/e09p-h128)
Biodiversidata:Plants:References:198		HumanObservation		nativa	Trixis praestans	2010	2010			South America | Uruguay | Salto	South America	Uruguay	UY	Salto		-31.389283	-57.976833	WGS84	2500	1e-6			http://www.worldfloraonline.org/taxon/wfo-0000087784	Trixis praestans (Vell.) Cabrera	Zuloaga, F., Belgrano, M., & Zanotti, C. (2019). Actualización del Catálogo de las Plantas Vasculares del Cono Sur. Darwiniana, Nueva Serie, 7(2), 208-278. https://doi.org/10.14522/darwiniana.2019.72.861. Accessed on: 2020-06-19	Plantae | Tracheophyta | Magnoliopsida | Asterales | Asteraceae | Trixis	Plantae	Tracheophyta	Magnoliopsida	Asterales	Asteraceae	Trixis	praestans		species	(Vell.) Cabrera					González-Calcagno (2013). (DOI.: https://hdl.handle.net/20.500.12008/4016)	Club de Pesca	coordinates uncertainty is estimated	Tabaquillo de Monte					Zermoglio et al. (2020). Georeferencing Quick Reference Guide. (DOI: https://doi.org/10.35035/e09p-h128)
Biodiversidata:Plants:References:199		HumanObservation		nativa	Trixis praestans	2010	2010			South America | Uruguay | Paysandú	South America	Uruguay	UY	Paysandú		-31.56905	-57.979783	WGS84	2500	1e-6			http://www.worldfloraonline.org/taxon/wfo-0000087784	Trixis praestans (Vell.) Cabrera	Zuloaga, F., Belgrano, M., & Zanotti, C. (2019). Actualización del Catálogo de las Plantas Vasculares del Cono Sur. Darwiniana, Nueva Serie, 7(2), 208-278. https://doi.org/10.14522/darwiniana.2019.72.861. Accessed on: 2020-06-19	Plantae | Tracheophyta | Magnoliopsida | Asterales | Asteraceae | Trixis	Plantae	Tracheophyta	Magnoliopsida	Asterales	Asteraceae	Trixis	praestans		species	(Vell.) Cabrera					González-Calcagno (2013). (DOI.: https://hdl.handle.net/20.500.12008/4016)	Picada de los Lapachos	coordinates uncertainty is estimated	Tabaquillo de Monte					Zermoglio et al. (2020). Georeferencing Quick Reference Guide. (DOI: https://doi.org/10.35035/e09p-h128)
Biodiversidata:Plants:References:200		HumanObservation		nativa	Handroanthus heptaphyllus	2010	2010			South America | Uruguay | Salto	South America	Uruguay	UY	Salto		-31.236117	-57.9041	WGS84	2500	1e-6			http://www.worldfloraonline.org/taxon/wfo-0000778594	Handroanthus heptaphyllus (Vell.) Mattos	Zuloaga, F., Belgrano, M., & Zanotti, C. (2019). Actualización del Catálogo de las Plantas Vasculares del Cono Sur. Darwiniana, Nueva Serie, 7(2), 208-278. https://doi.org/10.14522/darwiniana.2019.72.861. Accessed on: 2020-06-19	Plantae | Tracheophyta | Magnoliopsida | Lamiales | Bignoniaceae | Handroanthus	Plantae	Tracheophyta	Magnoliopsida	Lamiales	Bignoniaceae	Handroanthus	heptaphyllus		species	(Vell.) Mattos					González-Calcagno (2013). (DOI.: https://hdl.handle.net/20.500.12008/4016)	Parque del Lago Playa Norte	coordinates uncertainty is estimated	Lapacho | Lapacho Rosado | Ipé					Zermoglio et al. (2020). Georeferencing Quick Reference Guide. (DOI: https://doi.org/10.35035/e09p-h128)
Biodiversidata:Plants:References:201		HumanObservation		nativa	Handroanthus heptaphyllus	2010	2010			South America | Uruguay | Salto	South America	Uruguay	UY	Salto		-31.23915	-57.8963	WGS84	2500	1e-5			http://www.worldfloraonline.org/taxon/wfo-0000778594	Handroanthus heptaphyllus (Vell.) Mattos	Zuloaga, F., Belgrano, M., & Zanotti, C. (2019). Actualización del Catálogo de las Plantas Vasculares del Cono Sur. Darwiniana, Nueva Serie, 7(2), 208-278. https://doi.org/10.14522/darwiniana.2019.72.861. Accessed on: 2020-06-19	Plantae | Tracheophyta | Magnoliopsida | Lamiales | Bignoniaceae | Handroanthus	Plantae	Tracheophyta	Magnoliopsida	Lamiales	Bignoniaceae	Handroanthus	heptaphyllus		species	(Vell.) Mattos					González-Calcagno (2013). (DOI.: https://hdl.handle.net/20.500.12008/4016)	Parque del Lago Playa Sur	coordinates uncertainty is estimated	Lapacho | Lapacho Rosado | Ipé					Zermoglio et al. (2020). Georeferencing Quick Reference Guide. (DOI: https://doi.org/10.35035/e09p-h128)
Biodiversidata:Plants:References:202		HumanObservation		nativa	Handroanthus heptaphyllus	2010	2010			South America | Uruguay | Salto	South America	Uruguay	UY	Salto		-31.24825	-57.9103	WGS84	2500	1e-5			http://www.worldfloraonline.org/taxon/wfo-0000778594	Handroanthus heptaphyllus (Vell.) Mattos	Zuloaga, F., Belgrano, M., & Zanotti, C. (2019). Actualización del Catálogo de las Plantas Vasculares del Cono Sur. Darwiniana, Nueva Serie, 7(2), 208-278. https://doi.org/10.14522/darwiniana.2019.72.861. Accessed on: 2020-06-19	Plantae | Tracheophyta | Magnoliopsida | Lamiales | Bignoniaceae | Handroanthus	Plantae	Tracheophyta	Magnoliopsida	Lamiales	Bignoniaceae	Handroanthus	heptaphyllus		species	(Vell.) Mattos					González-Calcagno (2013). (DOI.: https://hdl.handle.net/20.500.12008/4016)	Parque del Lago Islote	coordinates uncertainty is estimated	Lapacho | Lapacho Rosado | Ipé					Zermoglio et al. (2020). Georeferencing Quick Reference Guide. (DOI: https://doi.org/10.35035/e09p-h128)
Biodiversidata:Plants:References:203		HumanObservation		nativa	Handroanthus heptaphyllus	2010	2010			South America | Uruguay | Salto	South America	Uruguay	UY	Salto		-31.33825	-57.97995	WGS84	2500	1e-5			http://www.worldfloraonline.org/taxon/wfo-0000778594	Handroanthus heptaphyllus (Vell.) Mattos	Zuloaga, F., Belgrano, M., & Zanotti, C. (2019). Actualización del Catálogo de las Plantas Vasculares del Cono Sur. Darwiniana, Nueva Serie, 7(2), 208-278. https://doi.org/10.14522/darwiniana.2019.72.861. Accessed on: 2020-06-19	Plantae | Tracheophyta | Magnoliopsida | Lamiales | Bignoniaceae | Handroanthus	Plantae	Tracheophyta	Magnoliopsida	Lamiales	Bignoniaceae	Handroanthus	heptaphyllus		species	(Vell.) Mattos					González-Calcagno (2013). (DOI.: https://hdl.handle.net/20.500.12008/4016)	Cuevas de San Antonio	coordinates uncertainty is estimated	Lapacho | Lapacho Rosado | Ipé					Zermoglio et al. (2020). Georeferencing Quick Reference Guide. (DOI: https://doi.org/10.35035/e09p-h128)
Biodiversidata:Plants:References:204		HumanObservation		nativa	Handroanthus heptaphyllus	2010	2010			South America | Uruguay | Salto	South America	Uruguay	UY	Salto		-31.389283	-57.976833	WGS84	2500	1e-6			http://www.worldfloraonline.org/taxon/wfo-0000778594	Handroanthus heptaphyllus (Vell.) Mattos	Zuloaga, F., Belgrano, M., & Zanotti, C. (2019). Actualización del Catálogo de las Plantas Vasculares del Cono Sur. Darwiniana, Nueva Serie, 7(2), 208-278. https://doi.org/10.14522/darwiniana.2019.72.861. Accessed on: 2020-06-19	Plantae | Tracheophyta | Magnoliopsida | Lamiales | Bignoniaceae | Handroanthus	Plantae	Tracheophyta	Magnoliopsida	Lamiales	Bignoniaceae	Handroanthus	heptaphyllus		species	(Vell.) Mattos					González-Calcagno (2013). (DOI.: https://hdl.handle.net/20.500.12008/4016)	Club de Pesca	coordinates uncertainty is estimated	Lapacho | Lapacho Rosado | Ipé					Zermoglio et al. (2020). Georeferencing Quick Reference Guide. (DOI: https://doi.org/10.35035/e09p-h128)
Biodiversidata:Plants:References:205		HumanObservation		nativa	Handroanthus heptaphyllus	2010	2010			South America | Uruguay | Salto	South America	Uruguay	UY	Salto		-31.395617	-57.98325	WGS84	2500	1e-6			http://www.worldfloraonline.org/taxon/wfo-0000778594	Handroanthus heptaphyllus (Vell.) Mattos	Zuloaga, F., Belgrano, M., & Zanotti, C. (2019). Actualización del Catálogo de las Plantas Vasculares del Cono Sur. Darwiniana, Nueva Serie, 7(2), 208-278. https://doi.org/10.14522/darwiniana.2019.72.861. Accessed on: 2020-06-19	Plantae | Tracheophyta | Magnoliopsida | Lamiales | Bignoniaceae | Handroanthus	Plantae	Tracheophyta	Magnoliopsida	Lamiales	Bignoniaceae	Handroanthus	heptaphyllus		species	(Vell.) Mattos					González-Calcagno (2013). (DOI.: https://hdl.handle.net/20.500.12008/4016)	Costanera Sur Horacio Quiroga	coordinates uncertainty is estimated	Lapacho | Lapacho Rosado | Ipé					Zermoglio et al. (2020). Georeferencing Quick Reference Guide. (DOI: https://doi.org/10.35035/e09p-h128)
Biodiversidata:Plants:References:206		HumanObservation		nativa	Handroanthus heptaphyllus	2010	2010			South America | Uruguay | Paysandú	South America	Uruguay	UY	Paysandú		-31.5671	-57.98045	WGS84	2500	1e-5			http://www.worldfloraonline.org/taxon/wfo-0000778594	Handroanthus heptaphyllus (Vell.) Mattos	Zuloaga, F., Belgrano, M., & Zanotti, C. (2019). Actualización del Catálogo de las Plantas Vasculares del Cono Sur. Darwiniana, Nueva Serie, 7(2), 208-278. https://doi.org/10.14522/darwiniana.2019.72.861. Accessed on: 2020-06-19	Plantae | Tracheophyta | Magnoliopsida | Lamiales | Bignoniaceae | Handroanthus	Plantae	Tracheophyta	Magnoliopsida	Lamiales	Bignoniaceae	Handroanthus	heptaphyllus		species	(Vell.) Mattos					González-Calcagno (2013). (DOI.: https://hdl.handle.net/20.500.12008/4016)	Ladera de los Lapachos	coordinates uncertainty is estimated	Lapacho | Lapacho Rosado | Ipé					Zermoglio et al. (2020). Georeferencing Quick Reference Guide. (DOI: https://doi.org/10.35035/e09p-h128)
Biodiversidata:Plants:References:207		HumanObservation		nativa	Handroanthus heptaphyllus	2010	2010			South America | Uruguay | Paysandú	South America	Uruguay	UY	Paysandú		-31.56905	-57.979783	WGS84	2500	1e-6			http://www.worldfloraonline.org/taxon/wfo-0000778594	Handroanthus heptaphyllus (Vell.) Mattos	Zuloaga, F., Belgrano, M., & Zanotti, C. (2019). Actualización del Catálogo de las Plantas Vasculares del Cono Sur. Darwiniana, Nueva Serie, 7(2), 208-278. https://doi.org/10.14522/darwiniana.2019.72.861. Accessed on: 2020-06-19	Plantae | Tracheophyta | Magnoliopsida | Lamiales | Bignoniaceae | Handroanthus	Plantae	Tracheophyta	Magnoliopsida	Lamiales	Bignoniaceae	Handroanthus	heptaphyllus		species	(Vell.) Mattos					González-Calcagno (2013). (DOI.: https://hdl.handle.net/20.500.12008/4016)	Picada de los Lapachos	coordinates uncertainty is estimated	Lapacho | Lapacho Rosado | Ipé					Zermoglio et al. (2020). Georeferencing Quick Reference Guide. (DOI: https://doi.org/10.35035/e09p-h128)
Biodiversidata:Plants:References:208		HumanObservation		nativa	Varronia dichotoma	2010	2010			South America | Uruguay | Salto	South America	Uruguay	UY	Salto		-31.030717	-57.852133	WGS84	2500	1e-6			http://www.tropicos.org/Name/4000690	Varronia dichotoma Ruiz & Pav.	Zuloaga, F., Belgrano, M., & Zanotti, C. (2019). Actualización del Catálogo de las Plantas Vasculares del Cono Sur. Darwiniana, Nueva Serie, 7(2), 208-278. https://doi.org/10.14522/darwiniana.2019.72.861. Accessed on: 2020-06-19	Plantae | Tracheophyta | Magnoliopsida | Boraginales | Boraginaceae | Varronia	Plantae	Tracheophyta	Magnoliopsida	Boraginales	Boraginaceae	Varronia	dichotoma		species	Ruiz & Pav.					González-Calcagno (2013). (DOI.: https://hdl.handle.net/20.500.12008/4016)	El Cerro Bosque	coordinates uncertainty is estimated						Zermoglio et al. (2020). Georeferencing Quick Reference Guide. (DOI: https://doi.org/10.35035/e09p-h128)
Biodiversidata:Plants:References:209		HumanObservation		nativa	Varronia dichotoma	2010	2010			South America | Uruguay | Salto	South America	Uruguay	UY	Salto		-31.03425	-57.846467	WGS84	2500	1e-6			http://www.tropicos.org/Name/4000690	Varronia dichotoma Ruiz & Pav.	Zuloaga, F., Belgrano, M., & Zanotti, C. (2019). Actualización del Catálogo de las Plantas Vasculares del Cono Sur. Darwiniana, Nueva Serie, 7(2), 208-278. https://doi.org/10.14522/darwiniana.2019.72.861. Accessed on: 2020-06-19	Plantae | Tracheophyta | Magnoliopsida | Boraginales | Boraginaceae | Varronia	Plantae	Tracheophyta	Magnoliopsida	Boraginales	Boraginaceae	Varronia	dichotoma		species	Ruiz & Pav.					González-Calcagno (2013). (DOI.: https://hdl.handle.net/20.500.12008/4016)	El Cerro Barranco	coordinates uncertainty is estimated						Zermoglio et al. (2020). Georeferencing Quick Reference Guide. (DOI: https://doi.org/10.35035/e09p-h128)
Biodiversidata:Plants:References:210		HumanObservation		nativa	Varronia dichotoma	2010	2010			South America | Uruguay | Salto	South America	Uruguay	UY	Salto		-31.33825	-57.97995	WGS84	2500	1e-5			http://www.tropicos.org/Name/4000690	Varronia dichotoma Ruiz & Pav.	Zuloaga, F., Belgrano, M., & Zanotti, C. (2019). Actualización del Catálogo de las Plantas Vasculares del Cono Sur. Darwiniana, Nueva Serie, 7(2), 208-278. https://doi.org/10.14522/darwiniana.2019.72.861. Accessed on: 2020-06-19	Plantae | Tracheophyta | Magnoliopsida | Boraginales | Boraginaceae | Varronia	Plantae	Tracheophyta	Magnoliopsida	Boraginales	Boraginaceae	Varronia	dichotoma		species	Ruiz & Pav.					González-Calcagno (2013). (DOI.: https://hdl.handle.net/20.500.12008/4016)	Cuevas de San Antonio	coordinates uncertainty is estimated						Zermoglio et al. (2020). Georeferencing Quick Reference Guide. (DOI: https://doi.org/10.35035/e09p-h128)
Biodiversidata:Plants:References:211		HumanObservation		nativa	Varronia dichotoma	2010	2010			South America | Uruguay | Salto	South America	Uruguay	UY	Salto		-31.389283	-57.976833	WGS84	2500	1e-6			http://www.tropicos.org/Name/4000690	Varronia dichotoma Ruiz & Pav.	Zuloaga, F., Belgrano, M., & Zanotti, C. (2019). Actualización del Catálogo de las Plantas Vasculares del Cono Sur. Darwiniana, Nueva Serie, 7(2), 208-278. https://doi.org/10.14522/darwiniana.2019.72.861. Accessed on: 2020-06-19	Plantae | Tracheophyta | Magnoliopsida | Boraginales | Boraginaceae | Varronia	Plantae	Tracheophyta	Magnoliopsida	Boraginales	Boraginaceae	Varronia	dichotoma		species	Ruiz & Pav.					González-Calcagno (2013). (DOI.: https://hdl.handle.net/20.500.12008/4016)	Club de Pesca	coordinates uncertainty is estimated						Zermoglio et al. (2020). Georeferencing Quick Reference Guide. (DOI: https://doi.org/10.35035/e09p-h128)
Biodiversidata:Plants:References:212		HumanObservation		nativa	Varronia dichotoma	2010	2010			South America | Uruguay | Salto	South America	Uruguay	UY	Salto		-31.395617	-57.98325	WGS84	2500	1e-6			http://www.tropicos.org/Name/4000690	Varronia dichotoma Ruiz & Pav.	Zuloaga, F., Belgrano, M., & Zanotti, C. (2019). Actualización del Catálogo de las Plantas Vasculares del Cono Sur. Darwiniana, Nueva Serie, 7(2), 208-278. https://doi.org/10.14522/darwiniana.2019.72.861. Accessed on: 2020-06-19	Plantae | Tracheophyta | Magnoliopsida | Boraginales | Boraginaceae | Varronia	Plantae	Tracheophyta	Magnoliopsida	Boraginales	Boraginaceae	Varronia	dichotoma		species	Ruiz & Pav.					González-Calcagno (2013). (DOI.: https://hdl.handle.net/20.500.12008/4016)	Costanera Sur Horacio Quiroga	coordinates uncertainty is estimated						Zermoglio et al. (2020). Georeferencing Quick Reference Guide. (DOI: https://doi.org/10.35035/e09p-h128)
Biodiversidata:Plants:References:213		HumanObservation		nativa	Cereus uruguayanus	2010	2010			South America | Uruguay | Salto	South America	Uruguay	UY	Salto		-31.33825	-57.97995	WGS84	2500	1e-5			http://www.worldfloraonline.org/taxon/wfo-0001254936	Cereus uruguayanus R. Kiesling	Zuloaga, F., Belgrano, M., & Zanotti, C. (2019). Actualización del Catálogo de las Plantas Vasculares del Cono Sur. Darwiniana, Nueva Serie, 7(2), 208-278. https://doi.org/10.14522/darwiniana.2019.72.861. Accessed on: 2020-06-19	Plantae | Tracheophyta | Magnoliopsida | Caryophyllales | Cactaceae | Cereus	Plantae	Tracheophyta	Magnoliopsida	Caryophyllales	Cactaceae	Cereus	uruguayanus		species	R. Kiesling					González-Calcagno (2013). (DOI.: https://hdl.handle.net/20.500.12008/4016)	Cuevas de San Antonio	coordinates uncertainty is estimated	Cactus | Cacto Candelabro					Zermoglio et al. (2020). Georeferencing Quick Reference Guide. (DOI: https://doi.org/10.35035/e09p-h128)
Biodiversidata:Plants:References:214		HumanObservation		nativa	Opuntia elata	2010	2010			South America | Uruguay | Salto	South America	Uruguay	UY	Salto		-31.41905	-58.01685	WGS84	2500	1e-5			http://www.worldfloraonline.org/taxon/wfo-0001289105	Opuntia elata Link & Otto ex Salm-Dyck	Zuloaga, F., Belgrano, M., & Zanotti, C. (2019). Actualización del Catálogo de las Plantas Vasculares del Cono Sur. Darwiniana, Nueva Serie, 7(2), 208-278. https://doi.org/10.14522/darwiniana.2019.72.861. Accessed on: 2020-06-19	Plantae | Tracheophyta | Magnoliopsida | Caryophyllales | Cactaceae | Opuntia	Plantae	Tracheophyta	Magnoliopsida	Caryophyllales	Cactaceae	Opuntia	elata		species	Link & Otto ex Salm-Dyck					González-Calcagno (2013). (DOI.: https://hdl.handle.net/20.500.12008/4016)	Arroyo de las Chacras	coordinates uncertainty is estimated	Tuna | Tuna Alpargata					Zermoglio et al. (2020). Georeferencing Quick Reference Guide. (DOI: https://doi.org/10.35035/e09p-h128)
Biodiversidata:Plants:References:215		HumanObservation		nativa	Opuntia elata	2010	2010			South America | Uruguay | Paysandú	South America	Uruguay	UY	Paysandú		-31.825383	-58.068467	WGS84	2500	1e-6			http://www.worldfloraonline.org/taxon/wfo-0001289105	Opuntia elata Link & Otto ex Salm-Dyck	Zuloaga, F., Belgrano, M., & Zanotti, C. (2019). Actualización del Catálogo de las Plantas Vasculares del Cono Sur. Darwiniana, Nueva Serie, 7(2), 208-278. https://doi.org/10.14522/darwiniana.2019.72.861. Accessed on: 2020-06-19	Plantae | Tracheophyta | Magnoliopsida | Caryophyllales | Cactaceae | Opuntia	Plantae	Tracheophyta	Magnoliopsida	Caryophyllales	Cactaceae	Opuntia	elata		species	Link & Otto ex Salm-Dyck					González-Calcagno (2013). (DOI.: https://hdl.handle.net/20.500.12008/4016)	Estancia Las Mellizas	coordinates uncertainty is estimated	Tuna | Tuna Alpargata					Zermoglio et al. (2020). Georeferencing Quick Reference Guide. (DOI: https://doi.org/10.35035/e09p-h128)
Biodiversidata:Plants:References:216		HumanObservation		nativa	Opuntia elata	2010	2010			South America | Uruguay | Paysandú	South America	Uruguay	UY	Paysandú		-31.55795	-57.988667	WGS84	2500	1e-6			http://www.worldfloraonline.org/taxon/wfo-0001289105	Opuntia elata Link & Otto ex Salm-Dyck	Zuloaga, F., Belgrano, M., & Zanotti, C. (2019). Actualización del Catálogo de las Plantas Vasculares del Cono Sur. Darwiniana, Nueva Serie, 7(2), 208-278. https://doi.org/10.14522/darwiniana.2019.72.861. Accessed on: 2020-06-19	Plantae | Tracheophyta | Magnoliopsida | Caryophyllales | Cactaceae | Opuntia	Plantae	Tracheophyta	Magnoliopsida	Caryophyllales	Cactaceae	Opuntia	elata		species	Link & Otto ex Salm-Dyck					González-Calcagno (2013). (DOI.: https://hdl.handle.net/20.500.12008/4016)	Hervidero	coordinates uncertainty is estimated	Tuna | Tuna Alpargata					Zermoglio et al. (2020). Georeferencing Quick Reference Guide. (DOI: https://doi.org/10.35035/e09p-h128)
Biodiversidata:Plants:References:217		HumanObservation		nativa	Opuntia elata	2010	2010			South America | Uruguay | Paysandú	South America	Uruguay	UY	Paysandú		-31.56905	-57.979783	WGS84	2500	1e-6			http://www.worldfloraonline.org/taxon/wfo-0001289105	Opuntia elata Link & Otto ex Salm-Dyck	Zuloaga, F., Belgrano, M., & Zanotti, C. (2019). Actualización del Catálogo de las Plantas Vasculares del Cono Sur. Darwiniana, Nueva Serie, 7(2), 208-278. https://doi.org/10.14522/darwiniana.2019.72.861. Accessed on: 2020-06-19	Plantae | Tracheophyta | Magnoliopsida | Caryophyllales | Cactaceae | Opuntia	Plantae	Tracheophyta	Magnoliopsida	Caryophyllales	Cactaceae	Opuntia	elata		species	Link & Otto ex Salm-Dyck					González-Calcagno (2013). (DOI.: https://hdl.handle.net/20.500.12008/4016)	Picada de los Lapachos	coordinates uncertainty is estimated	Tuna | Tuna Alpargata					Zermoglio et al. (2020). Georeferencing Quick Reference Guide. (DOI: https://doi.org/10.35035/e09p-h128)
Biodiversidata:Plants:References:218		HumanObservation		nativa	Maytenus ilicifolia	2010	2010			South America | Uruguay | Paysandú	South America	Uruguay	UY	Paysandú		-31.582467	-57.975067	WGS84	2500	1e-6			http://www.tropicos.org/Name/100473976	Monteverdia ilicifolia (Mart. ex Reissek) Biral	Zuloaga, F., Belgrano, M., & Zanotti, C. (2019). Actualización del Catálogo de las Plantas Vasculares del Cono Sur. Darwiniana, Nueva Serie, 7(2), 208-278. https://doi.org/10.14522/darwiniana.2019.72.861. Accessed on: 2020-06-19	Plantae | Tracheophyta | Magnoliopsida | Celastrales | Celastraceae | Monteverdia	Plantae	Tracheophyta	Magnoliopsida	Celastrales	Celastraceae	Monteverdia	ilicifolia		species	(Mart. ex Reissek) Biral					González-Calcagno (2013). (DOI.: https://hdl.handle.net/20.500.12008/4016)	Bosque Principal 3 A	coordinates uncertainty is estimated	Congorosa					Zermoglio et al. (2020). Georeferencing Quick Reference Guide. (DOI: https://doi.org/10.35035/e09p-h128)
Biodiversidata:Plants:References:219		HumanObservation		nativa	Maytenus ilicifolia	2010	2010			South America | Uruguay | Artigas	South America	Uruguay	UY	Artigas		-30.53045	-57.877	WGS84	2500	1e-5			http://www.tropicos.org/Name/100473976	Monteverdia ilicifolia (Mart. ex Reissek) Biral	Zuloaga, F., Belgrano, M., & Zanotti, C. (2019). Actualización del Catálogo de las Plantas Vasculares del Cono Sur. Darwiniana, Nueva Serie, 7(2), 208-278. https://doi.org/10.14522/darwiniana.2019.72.861. Accessed on: 2020-06-19	Plantae | Tracheophyta | Magnoliopsida | Celastrales | Celastraceae | Monteverdia	Plantae	Tracheophyta	Magnoliopsida	Celastrales	Celastraceae	Monteverdia	ilicifolia		species	(Mart. ex Reissek) Biral					González-Calcagno (2013). (DOI.: https://hdl.handle.net/20.500.12008/4016)	Riusa	coordinates uncertainty is estimated	Congorosa					Zermoglio et al. (2020). Georeferencing Quick Reference Guide. (DOI: https://doi.org/10.35035/e09p-h128)
Biodiversidata:Plants:References:220		HumanObservation		nativa	Maytenus ilicifolia	2010	2010			South America | Uruguay | Salto	South America	Uruguay	UY	Salto		-30.853233	-57.789933	WGS84	2500	1e-6			http://www.tropicos.org/Name/100473976	Monteverdia ilicifolia (Mart. ex Reissek) Biral	Zuloaga, F., Belgrano, M., & Zanotti, C. (2019). Actualización del Catálogo de las Plantas Vasculares del Cono Sur. Darwiniana, Nueva Serie, 7(2), 208-278. https://doi.org/10.14522/darwiniana.2019.72.861. Accessed on: 2020-06-19	Plantae | Tracheophyta | Magnoliopsida | Celastrales | Celastraceae | Monteverdia	Plantae	Tracheophyta	Magnoliopsida	Celastrales	Celastraceae	Monteverdia	ilicifolia		species	(Mart. ex Reissek) Biral					González-Calcagno (2013). (DOI.: https://hdl.handle.net/20.500.12008/4016)	Paraísos de Yamandú	coordinates uncertainty is estimated	Congorosa					Zermoglio et al. (2020). Georeferencing Quick Reference Guide. (DOI: https://doi.org/10.35035/e09p-h128)
Biodiversidata:Plants:References:221		HumanObservation		nativa	Maytenus ilicifolia	2010	2010			South America | Uruguay | Salto	South America	Uruguay	UY	Salto		-30.97945	-57.69445	WGS84	2500	1e-5			http://www.tropicos.org/Name/100473976	Monteverdia ilicifolia (Mart. ex Reissek) Biral	Zuloaga, F., Belgrano, M., & Zanotti, C. (2019). Actualización del Catálogo de las Plantas Vasculares del Cono Sur. Darwiniana, Nueva Serie, 7(2), 208-278. https://doi.org/10.14522/darwiniana.2019.72.861. Accessed on: 2020-06-19	Plantae | Tracheophyta | Magnoliopsida | Celastrales | Celastraceae | Monteverdia	Plantae	Tracheophyta	Magnoliopsida	Celastrales	Celastraceae	Monteverdia	ilicifolia		species	(Mart. ex Reissek) Biral					González-Calcagno (2013). (DOI.: https://hdl.handle.net/20.500.12008/4016)	El Boyero Gleditsias	coordinates uncertainty is estimated	Congorosa					Zermoglio et al. (2020). Georeferencing Quick Reference Guide. (DOI: https://doi.org/10.35035/e09p-h128)
Biodiversidata:Plants:References:222		HumanObservation		nativa	Maytenus ilicifolia	2010	2010			South America | Uruguay | Salto	South America	Uruguay	UY	Salto		-30.9821	-57.7007	WGS84	2500	1e-4			http://www.tropicos.org/Name/100473976	Monteverdia ilicifolia (Mart. ex Reissek) Biral	Zuloaga, F., Belgrano, M., & Zanotti, C. (2019). Actualización del Catálogo de las Plantas Vasculares del Cono Sur. Darwiniana, Nueva Serie, 7(2), 208-278. https://doi.org/10.14522/darwiniana.2019.72.861. Accessed on: 2020-06-19	Plantae | Tracheophyta | Magnoliopsida | Celastrales | Celastraceae | Monteverdia	Plantae	Tracheophyta	Magnoliopsida	Celastrales	Celastraceae	Monteverdia	ilicifolia		species	(Mart. ex Reissek) Biral					González-Calcagno (2013). (DOI.: https://hdl.handle.net/20.500.12008/4016)	El Boyero Costa Oeste	coordinates uncertainty is estimated	Congorosa					Zermoglio et al. (2020). Georeferencing Quick Reference Guide. (DOI: https://doi.org/10.35035/e09p-h128)
Biodiversidata:Plants:References:223		HumanObservation		nativa	Maytenus ilicifolia	2010	2010			South America | Uruguay | Salto	South America	Uruguay	UY	Salto		-31.030717	-57.852133	WGS84	2500	1e-6			http://www.tropicos.org/Name/100473976	Monteverdia ilicifolia (Mart. ex Reissek) Biral	Zuloaga, F., Belgrano, M., & Zanotti, C. (2019). Actualización del Catálogo de las Plantas Vasculares del Cono Sur. Darwiniana, Nueva Serie, 7(2), 208-278. https://doi.org/10.14522/darwiniana.2019.72.861. Accessed on: 2020-06-19	Plantae | Tracheophyta | Magnoliopsida | Celastrales | Celastraceae | Monteverdia	Plantae	Tracheophyta	Magnoliopsida	Celastrales	Celastraceae	Monteverdia	ilicifolia		species	(Mart. ex Reissek) Biral					González-Calcagno (2013). (DOI.: https://hdl.handle.net/20.500.12008/4016)	El Cerro Bosque	coordinates uncertainty is estimated	Congorosa					Zermoglio et al. (2020). Georeferencing Quick Reference Guide. (DOI: https://doi.org/10.35035/e09p-h128)
Biodiversidata:Plants:References:224		HumanObservation		nativa	Maytenus ilicifolia	2010	2010			South America | Uruguay | Salto	South America	Uruguay	UY	Salto		-31.03425	-57.846467	WGS84	2500	1e-6			http://www.tropicos.org/Name/100473976	Monteverdia ilicifolia (Mart. ex Reissek) Biral	Zuloaga, F., Belgrano, M., & Zanotti, C. (2019). Actualización del Catálogo de las Plantas Vasculares del Cono Sur. Darwiniana, Nueva Serie, 7(2), 208-278. https://doi.org/10.14522/darwiniana.2019.72.861. Accessed on: 2020-06-19	Plantae | Tracheophyta | Magnoliopsida | Celastrales | Celastraceae | Monteverdia	Plantae	Tracheophyta	Magnoliopsida	Celastrales	Celastraceae	Monteverdia	ilicifolia		species	(Mart. ex Reissek) Biral					González-Calcagno (2013). (DOI.: https://hdl.handle.net/20.500.12008/4016)	El Cerro Barranco	coordinates uncertainty is estimated	Congorosa					Zermoglio et al. (2020). Georeferencing Quick Reference Guide. (DOI: https://doi.org/10.35035/e09p-h128)
Biodiversidata:Plants:References:225		HumanObservation		nativa	Maytenus ilicifolia	2010	2010			South America | Uruguay | Salto	South America	Uruguay	UY	Salto		-31.035067	-57.83985	WGS84	2500	1e-6			http://www.tropicos.org/Name/100473976	Monteverdia ilicifolia (Mart. ex Reissek) Biral	Zuloaga, F., Belgrano, M., & Zanotti, C. (2019). Actualización del Catálogo de las Plantas Vasculares del Cono Sur. Darwiniana, Nueva Serie, 7(2), 208-278. https://doi.org/10.14522/darwiniana.2019.72.861. Accessed on: 2020-06-19	Plantae | Tracheophyta | Magnoliopsida | Celastrales | Celastraceae | Monteverdia	Plantae	Tracheophyta	Magnoliopsida	Celastrales	Celastraceae	Monteverdia	ilicifolia		species	(Mart. ex Reissek) Biral					González-Calcagno (2013). (DOI.: https://hdl.handle.net/20.500.12008/4016)	Mato Grosso	coordinates uncertainty is estimated	Congorosa					Zermoglio et al. (2020). Georeferencing Quick Reference Guide. (DOI: https://doi.org/10.35035/e09p-h128)
Biodiversidata:Plants:References:226		HumanObservation		nativa	Maytenus ilicifolia	2010	2010			South America | Uruguay | Salto	South America	Uruguay	UY	Salto		-31.33825	-57.97995	WGS84	2500	1e-5			http://www.tropicos.org/Name/100473976	Monteverdia ilicifolia (Mart. ex Reissek) Biral	Zuloaga, F., Belgrano, M., & Zanotti, C. (2019). Actualización del Catálogo de las Plantas Vasculares del Cono Sur. Darwiniana, Nueva Serie, 7(2), 208-278. https://doi.org/10.14522/darwiniana.2019.72.861. Accessed on: 2020-06-19	Plantae | Tracheophyta | Magnoliopsida | Celastrales | Celastraceae | Monteverdia	Plantae	Tracheophyta	Magnoliopsida	Celastrales	Celastraceae	Monteverdia	ilicifolia		species	(Mart. ex Reissek) Biral					González-Calcagno (2013). (DOI.: https://hdl.handle.net/20.500.12008/4016)	Cuevas de San Antonio	coordinates uncertainty is estimated	Congorosa					Zermoglio et al. (2020). Georeferencing Quick Reference Guide. (DOI: https://doi.org/10.35035/e09p-h128)
Biodiversidata:Plants:References:227		HumanObservation		nativa	Maytenus ilicifolia	2010	2010			South America | Uruguay | Salto	South America	Uruguay	UY	Salto		-31.389283	-57.976833	WGS84	2500	1e-6			http://www.tropicos.org/Name/100473976	Monteverdia ilicifolia (Mart. ex Reissek) Biral	Zuloaga, F., Belgrano, M., & Zanotti, C. (2019). Actualización del Catálogo de las Plantas Vasculares del Cono Sur. Darwiniana, Nueva Serie, 7(2), 208-278. https://doi.org/10.14522/darwiniana.2019.72.861. Accessed on: 2020-06-19	Plantae | Tracheophyta | Magnoliopsida | Celastrales | Celastraceae | Monteverdia	Plantae	Tracheophyta	Magnoliopsida	Celastrales	Celastraceae	Monteverdia	ilicifolia		species	(Mart. ex Reissek) Biral					González-Calcagno (2013). (DOI.: https://hdl.handle.net/20.500.12008/4016)	Club de Pesca	coordinates uncertainty is estimated	Congorosa					Zermoglio et al. (2020). Georeferencing Quick Reference Guide. (DOI: https://doi.org/10.35035/e09p-h128)
Biodiversidata:Plants:References:228		HumanObservation		nativa	Maytenus ilicifolia	2010	2010			South America | Uruguay | Salto	South America	Uruguay	UY	Salto		-31.41905	-58.01685	WGS84	2500	1e-5			http://www.tropicos.org/Name/100473976	Monteverdia ilicifolia (Mart. ex Reissek) Biral	Zuloaga, F., Belgrano, M., & Zanotti, C. (2019). Actualización del Catálogo de las Plantas Vasculares del Cono Sur. Darwiniana, Nueva Serie, 7(2), 208-278. https://doi.org/10.14522/darwiniana.2019.72.861. Accessed on: 2020-06-19	Plantae | Tracheophyta | Magnoliopsida | Celastrales | Celastraceae | Monteverdia	Plantae	Tracheophyta	Magnoliopsida	Celastrales	Celastraceae	Monteverdia	ilicifolia		species	(Mart. ex Reissek) Biral					González-Calcagno (2013). (DOI.: https://hdl.handle.net/20.500.12008/4016)	Arroyo de las Chacras	coordinates uncertainty is estimated	Congorosa					Zermoglio et al. (2020). Georeferencing Quick Reference Guide. (DOI: https://doi.org/10.35035/e09p-h128)
Biodiversidata:Plants:References:229		HumanObservation		nativa	Maytenus ilicifolia	2010	2010			South America | Uruguay | Salto	South America	Uruguay	UY	Salto		-31.42545	-58.030517	WGS84	2500	1e-6			http://www.tropicos.org/Name/100473976	Monteverdia ilicifolia (Mart. ex Reissek) Biral	Zuloaga, F., Belgrano, M., & Zanotti, C. (2019). Actualización del Catálogo de las Plantas Vasculares del Cono Sur. Darwiniana, Nueva Serie, 7(2), 208-278. https://doi.org/10.14522/darwiniana.2019.72.861. Accessed on: 2020-06-19	Plantae | Tracheophyta | Magnoliopsida | Celastrales | Celastraceae | Monteverdia	Plantae	Tracheophyta	Magnoliopsida	Celastrales	Celastraceae	Monteverdia	ilicifolia		species	(Mart. ex Reissek) Biral					González-Calcagno (2013). (DOI.: https://hdl.handle.net/20.500.12008/4016)	Jesús Nazareno	coordinates uncertainty is estimated	Congorosa					Zermoglio et al. (2020). Georeferencing Quick Reference Guide. (DOI: https://doi.org/10.35035/e09p-h128)
Biodiversidata:Plants:References:230		HumanObservation		nativa	Maytenus ilicifolia	2010	2010			South America | Uruguay | Salto	South America	Uruguay	UY	Salto		-31.4836	-58.074733	WGS84	2500	1e-6			http://www.tropicos.org/Name/100473976	Monteverdia ilicifolia (Mart. ex Reissek) Biral	Zuloaga, F., Belgrano, M., & Zanotti, C. (2019). Actualización del Catálogo de las Plantas Vasculares del Cono Sur. Darwiniana, Nueva Serie, 7(2), 208-278. https://doi.org/10.14522/darwiniana.2019.72.861. Accessed on: 2020-06-19	Plantae | Tracheophyta | Magnoliopsida | Celastrales | Celastraceae | Monteverdia	Plantae	Tracheophyta	Magnoliopsida	Celastrales	Celastraceae	Monteverdia	ilicifolia		species	(Mart. ex Reissek) Biral					González-Calcagno (2013). (DOI.: https://hdl.handle.net/20.500.12008/4016)	Corralito	coordinates uncertainty is estimated	Congorosa					Zermoglio et al. (2020). Georeferencing Quick Reference Guide. (DOI: https://doi.org/10.35035/e09p-h128)
Biodiversidata:Plants:References:231		HumanObservation		nativa	Maytenus ilicifolia	2010	2010			South America | Uruguay | Paysandú	South America	Uruguay	UY	Paysandú		-31.825383	-58.068467	WGS84	2500	1e-6			http://www.tropicos.org/Name/100473976	Monteverdia ilicifolia (Mart. ex Reissek) Biral	Zuloaga, F., Belgrano, M., & Zanotti, C. (2019). Actualización del Catálogo de las Plantas Vasculares del Cono Sur. Darwiniana, Nueva Serie, 7(2), 208-278. https://doi.org/10.14522/darwiniana.2019.72.861. Accessed on: 2020-06-19	Plantae | Tracheophyta | Magnoliopsida | Celastrales | Celastraceae | Monteverdia	Plantae	Tracheophyta	Magnoliopsida	Celastrales	Celastraceae	Monteverdia	ilicifolia		species	(Mart. ex Reissek) Biral					González-Calcagno (2013). (DOI.: https://hdl.handle.net/20.500.12008/4016)	Estancia Las Mellizas	coordinates uncertainty is estimated	Congorosa					Zermoglio et al. (2020). Georeferencing Quick Reference Guide. (DOI: https://doi.org/10.35035/e09p-h128)
Biodiversidata:Plants:References:232		HumanObservation		nativa	Maytenus ilicifolia	2010	2010			South America | Uruguay | Paysandú	South America	Uruguay	UY	Paysandú		-31.605883	-57.972067	WGS84	2500	1e-6			http://www.tropicos.org/Name/100473976	Monteverdia ilicifolia (Mart. ex Reissek) Biral	Zuloaga, F., Belgrano, M., & Zanotti, C. (2019). Actualización del Catálogo de las Plantas Vasculares del Cono Sur. Darwiniana, Nueva Serie, 7(2), 208-278. https://doi.org/10.14522/darwiniana.2019.72.861. Accessed on: 2020-06-19	Plantae | Tracheophyta | Magnoliopsida | Celastrales | Celastraceae | Monteverdia	Plantae	Tracheophyta	Magnoliopsida	Celastrales	Celastraceae	Monteverdia	ilicifolia		species	(Mart. ex Reissek) Biral					González-Calcagno (2013). (DOI.: https://hdl.handle.net/20.500.12008/4016)	Gruta del Indio Muerto	coordinates uncertainty is estimated	Congorosa					Zermoglio et al. (2020). Georeferencing Quick Reference Guide. (DOI: https://doi.org/10.35035/e09p-h128)
Biodiversidata:Plants:References:233		HumanObservation		nativa	Maytenus ilicifolia	2010	2010			South America | Uruguay | Paysandú	South America	Uruguay	UY	Paysandú		-31.55795	-57.988667	WGS84	2500	1e-6			http://www.tropicos.org/Name/100473976	Monteverdia ilicifolia (Mart. ex Reissek) Biral	Zuloaga, F., Belgrano, M., & Zanotti, C. (2019). Actualización del Catálogo de las Plantas Vasculares del Cono Sur. Darwiniana, Nueva Serie, 7(2), 208-278. https://doi.org/10.14522/darwiniana.2019.72.861. Accessed on: 2020-06-19	Plantae | Tracheophyta | Magnoliopsida | Celastrales | Celastraceae | Monteverdia	Plantae	Tracheophyta	Magnoliopsida	Celastrales	Celastraceae	Monteverdia	ilicifolia		species	(Mart. ex Reissek) Biral					González-Calcagno (2013). (DOI.: https://hdl.handle.net/20.500.12008/4016)	Hervidero	coordinates uncertainty is estimated	Congorosa					Zermoglio et al. (2020). Georeferencing Quick Reference Guide. (DOI: https://doi.org/10.35035/e09p-h128)
Biodiversidata:Plants:References:234		HumanObservation		nativa	Maytenus ilicifolia	2010	2010			South America | Uruguay | Paysandú	South America	Uruguay	UY	Paysandú		-31.5671	-57.98045	WGS84	2500	1e-5			http://www.tropicos.org/Name/100473976	Monteverdia ilicifolia (Mart. ex Reissek) Biral	Zuloaga, F., Belgrano, M., & Zanotti, C. (2019). Actualización del Catálogo de las Plantas Vasculares del Cono Sur. Darwiniana, Nueva Serie, 7(2), 208-278. https://doi.org/10.14522/darwiniana.2019.72.861. Accessed on: 2020-06-19	Plantae | Tracheophyta | Magnoliopsida | Celastrales | Celastraceae | Monteverdia	Plantae	Tracheophyta	Magnoliopsida	Celastrales	Celastraceae	Monteverdia	ilicifolia		species	(Mart. ex Reissek) Biral					González-Calcagno (2013). (DOI.: https://hdl.handle.net/20.500.12008/4016)	Ladera de los Lapachos	coordinates uncertainty is estimated	Congorosa					Zermoglio et al. (2020). Georeferencing Quick Reference Guide. (DOI: https://doi.org/10.35035/e09p-h128)
Biodiversidata:Plants:References:235		HumanObservation		nativa	Maytenus ilicifolia	2010	2010			South America | Uruguay | Paysandú	South America	Uruguay	UY	Paysandú		-31.56905	-57.979783	WGS84	2500	1e-6			http://www.tropicos.org/Name/100473976	Monteverdia ilicifolia (Mart. ex Reissek) Biral	Zuloaga, F., Belgrano, M., & Zanotti, C. (2019). Actualización del Catálogo de las Plantas Vasculares del Cono Sur. Darwiniana, Nueva Serie, 7(2), 208-278. https://doi.org/10.14522/darwiniana.2019.72.861. Accessed on: 2020-06-19	Plantae | Tracheophyta | Magnoliopsida | Celastrales | Celastraceae | Monteverdia	Plantae	Tracheophyta	Magnoliopsida	Celastrales	Celastraceae	Monteverdia	ilicifolia		species	(Mart. ex Reissek) Biral					González-Calcagno (2013). (DOI.: https://hdl.handle.net/20.500.12008/4016)	Picada de los Lapachos	coordinates uncertainty is estimated	Congorosa					Zermoglio et al. (2020). Georeferencing Quick Reference Guide. (DOI: https://doi.org/10.35035/e09p-h128)
Biodiversidata:Plants:References:236		HumanObservation		nativa	Maytenus ilicifolia	2010	2010			South America | Uruguay | Paysandú	South America	Uruguay	UY	Paysandú		-31.601567	-57.97895	WGS84	2500	1e-6			http://www.tropicos.org/Name/100473976	Monteverdia ilicifolia (Mart. ex Reissek) Biral	Zuloaga, F., Belgrano, M., & Zanotti, C. (2019). Actualización del Catálogo de las Plantas Vasculares del Cono Sur. Darwiniana, Nueva Serie, 7(2), 208-278. https://doi.org/10.14522/darwiniana.2019.72.861. Accessed on: 2020-06-19	Plantae | Tracheophyta | Magnoliopsida | Celastrales | Celastraceae | Monteverdia	Plantae	Tracheophyta	Magnoliopsida	Celastrales	Celastraceae	Monteverdia	ilicifolia		species	(Mart. ex Reissek) Biral					González-Calcagno (2013). (DOI.: https://hdl.handle.net/20.500.12008/4016)	Ribereño del Indio	coordinates uncertainty is estimated	Congorosa					Zermoglio et al. (2020). Georeferencing Quick Reference Guide. (DOI: https://doi.org/10.35035/e09p-h128)
Biodiversidata:Plants:References:237		HumanObservation		nativa	Celtis iguanaea	2010	2010			South America | Uruguay | Salto	South America	Uruguay	UY	Salto		-31.030717	-57.852133	WGS84	2500	1e-6			http://www.worldfloraonline.org/taxon/wfo-0000593565	Celtis iguanaea (Jacq.) Sarg.	Zuloaga, F., Belgrano, M., & Zanotti, C. (2019). Actualización del Catálogo de las Plantas Vasculares del Cono Sur. Darwiniana, Nueva Serie, 7(2), 208-278. https://doi.org/10.14522/darwiniana.2019.72.861. Accessed on: 2020-06-19	Plantae | Tracheophyta | Magnoliopsida | Rosales | Cannabaceae | Celtis	Plantae	Tracheophyta	Magnoliopsida	Rosales	Cannabaceae	Celtis	iguanaea		species	(Jacq.) Sarg.					González-Calcagno (2013). (DOI.: https://hdl.handle.net/20.500.12008/4016)	El Cerro Bosque	coordinates uncertainty is estimated	Tala Gateador | Tala Trepador					Zermoglio et al. (2020). Georeferencing Quick Reference Guide. (DOI: https://doi.org/10.35035/e09p-h128)
Biodiversidata:Plants:References:238		HumanObservation		nativa	Celtis iguanaea	2010	2010			South America | Uruguay | Salto	South America	Uruguay	UY	Salto		-31.03425	-57.846467	WGS84	2500	1e-6			http://www.worldfloraonline.org/taxon/wfo-0000593565	Celtis iguanaea (Jacq.) Sarg.	Zuloaga, F., Belgrano, M., & Zanotti, C. (2019). Actualización del Catálogo de las Plantas Vasculares del Cono Sur. Darwiniana, Nueva Serie, 7(2), 208-278. https://doi.org/10.14522/darwiniana.2019.72.861. Accessed on: 2020-06-19	Plantae | Tracheophyta | Magnoliopsida | Rosales | Cannabaceae | Celtis	Plantae	Tracheophyta	Magnoliopsida	Rosales	Cannabaceae	Celtis	iguanaea		species	(Jacq.) Sarg.					González-Calcagno (2013). (DOI.: https://hdl.handle.net/20.500.12008/4016)	El Cerro Barranco	coordinates uncertainty is estimated	Tala Gateador | Tala Trepador					Zermoglio et al. (2020). Georeferencing Quick Reference Guide. (DOI: https://doi.org/10.35035/e09p-h128)
Biodiversidata:Plants:References:239		HumanObservation		nativa	Celtis pallida	2010	2010			South America | Uruguay | Paysandú	South America	Uruguay	UY	Paysandú		-31.582467	-57.975067	WGS84	2500	1e-6			http://www.worldfloraonline.org/taxon/wfo-0000593764	Celtis tala Gillies ex Planch.	Zuloaga, F., Belgrano, M., & Zanotti, C. (2019). Actualización del Catálogo de las Plantas Vasculares del Cono Sur. Darwiniana, Nueva Serie, 7(2), 208-278. https://doi.org/10.14522/darwiniana.2019.72.861. Accessed on: 2020-06-19	Plantae | Tracheophyta | Magnoliopsida | Rosales | Cannabaceae | Celtis	Plantae	Tracheophyta	Magnoliopsida	Rosales	Cannabaceae	Celtis	tala		species	Gillies ex Planch.					González-Calcagno (2013). (DOI.: https://hdl.handle.net/20.500.12008/4016)	Bosque Principal 3 A	coordinates uncertainty is estimated	Tala | Tala de los Alambrados					Zermoglio et al. (2020). Georeferencing Quick Reference Guide. (DOI: https://doi.org/10.35035/e09p-h128)
Biodiversidata:Plants:References:240		HumanObservation		nativa	Celtis pallida	2010	2010			South America | Uruguay | Paysandú	South America	Uruguay	UY	Paysandú		-31.825383	-58.068467	WGS84	2500	1e-6			http://www.worldfloraonline.org/taxon/wfo-0000593764	Celtis tala Gillies ex Planch.	Zuloaga, F., Belgrano, M., & Zanotti, C. (2019). Actualización del Catálogo de las Plantas Vasculares del Cono Sur. Darwiniana, Nueva Serie, 7(2), 208-278. https://doi.org/10.14522/darwiniana.2019.72.861. Accessed on: 2020-06-19	Plantae | Tracheophyta | Magnoliopsida | Rosales | Cannabaceae | Celtis	Plantae	Tracheophyta	Magnoliopsida	Rosales	Cannabaceae	Celtis	tala		species	Gillies ex Planch.					González-Calcagno (2013). (DOI.: https://hdl.handle.net/20.500.12008/4016)	Estancia Las Mellizas	coordinates uncertainty is estimated	Tala | Tala de los Alambrados					Zermoglio et al. (2020). Georeferencing Quick Reference Guide. (DOI: https://doi.org/10.35035/e09p-h128)
Biodiversidata:Plants:References:241		HumanObservation		nativa	Celtis tala	2010	2010			South America | Uruguay | Paysandú	South America	Uruguay	UY	Paysandú		-31.582467	-57.975067	WGS84	2500	1e-6			http://www.worldfloraonline.org/taxon/wfo-0000593764	Celtis tala Gillies ex Planch.	Zuloaga, F., Belgrano, M., & Zanotti, C. (2019). Actualización del Catálogo de las Plantas Vasculares del Cono Sur. Darwiniana, Nueva Serie, 7(2), 208-278. https://doi.org/10.14522/darwiniana.2019.72.861. Accessed on: 2020-06-19	Plantae | Tracheophyta | Magnoliopsida | Rosales | Cannabaceae | Celtis	Plantae	Tracheophyta	Magnoliopsida	Rosales	Cannabaceae	Celtis	tala		species	Gillies ex Planch.					González-Calcagno (2013). (DOI.: https://hdl.handle.net/20.500.12008/4016)	Bosque Principal 3 A	coordinates uncertainty is estimated	Tala					Zermoglio et al. (2020). Georeferencing Quick Reference Guide. (DOI: https://doi.org/10.35035/e09p-h128)
Biodiversidata:Plants:References:242		HumanObservation		nativa	Celtis tala	2010	2010			South America | Uruguay | Artigas	South America	Uruguay	UY	Artigas		-30.53045	-57.877	WGS84	2500	1e-5			http://www.worldfloraonline.org/taxon/wfo-0000593764	Celtis tala Gillies ex Planch.	Zuloaga, F., Belgrano, M., & Zanotti, C. (2019). Actualización del Catálogo de las Plantas Vasculares del Cono Sur. Darwiniana, Nueva Serie, 7(2), 208-278. https://doi.org/10.14522/darwiniana.2019.72.861. Accessed on: 2020-06-19	Plantae | Tracheophyta | Magnoliopsida | Rosales | Cannabaceae | Celtis	Plantae	Tracheophyta	Magnoliopsida	Rosales	Cannabaceae	Celtis	tala		species	Gillies ex Planch.					González-Calcagno (2013). (DOI.: https://hdl.handle.net/20.500.12008/4016)	Riusa	coordinates uncertainty is estimated	Tala					Zermoglio et al. (2020). Georeferencing Quick Reference Guide. (DOI: https://doi.org/10.35035/e09p-h128)
Biodiversidata:Plants:References:243		HumanObservation		nativa	Celtis tala	2010	2010			South America | Uruguay | Salto	South America	Uruguay	UY	Salto		-30.853233	-57.789933	WGS84	2500	1e-6			http://www.worldfloraonline.org/taxon/wfo-0000593764	Celtis tala Gillies ex Planch.	Zuloaga, F., Belgrano, M., & Zanotti, C. (2019). Actualización del Catálogo de las Plantas Vasculares del Cono Sur. Darwiniana, Nueva Serie, 7(2), 208-278. https://doi.org/10.14522/darwiniana.2019.72.861. Accessed on: 2020-06-19	Plantae | Tracheophyta | Magnoliopsida | Rosales | Cannabaceae | Celtis	Plantae	Tracheophyta	Magnoliopsida	Rosales	Cannabaceae	Celtis	tala		species	Gillies ex Planch.					González-Calcagno (2013). (DOI.: https://hdl.handle.net/20.500.12008/4016)	Paraísos de Yamandú	coordinates uncertainty is estimated	Tala					Zermoglio et al. (2020). Georeferencing Quick Reference Guide. (DOI: https://doi.org/10.35035/e09p-h128)
Biodiversidata:Plants:References:244		HumanObservation		nativa	Celtis tala	2010	2010			South America | Uruguay | Salto	South America	Uruguay	UY	Salto		-30.97945	-57.69445	WGS84	2500	1e-5			http://www.worldfloraonline.org/taxon/wfo-0000593764	Celtis tala Gillies ex Planch.	Zuloaga, F., Belgrano, M., & Zanotti, C. (2019). Actualización del Catálogo de las Plantas Vasculares del Cono Sur. Darwiniana, Nueva Serie, 7(2), 208-278. https://doi.org/10.14522/darwiniana.2019.72.861. Accessed on: 2020-06-19	Plantae | Tracheophyta | Magnoliopsida | Rosales | Cannabaceae | Celtis	Plantae	Tracheophyta	Magnoliopsida	Rosales	Cannabaceae	Celtis	tala		species	Gillies ex Planch.					González-Calcagno (2013). (DOI.: https://hdl.handle.net/20.500.12008/4016)	El Boyero Gleditsias	coordinates uncertainty is estimated	Tala					Zermoglio et al. (2020). Georeferencing Quick Reference Guide. (DOI: https://doi.org/10.35035/e09p-h128)
Biodiversidata:Plants:References:245		HumanObservation		nativa	Celtis tala	2010	2010			South America | Uruguay | Salto	South America	Uruguay	UY	Salto		-30.9821	-57.7007	WGS84	2500	1e-4			http://www.worldfloraonline.org/taxon/wfo-0000593764	Celtis tala Gillies ex Planch.	Zuloaga, F., Belgrano, M., & Zanotti, C. (2019). Actualización del Catálogo de las Plantas Vasculares del Cono Sur. Darwiniana, Nueva Serie, 7(2), 208-278. https://doi.org/10.14522/darwiniana.2019.72.861. Accessed on: 2020-06-19	Plantae | Tracheophyta | Magnoliopsida | Rosales | Cannabaceae | Celtis	Plantae	Tracheophyta	Magnoliopsida	Rosales	Cannabaceae	Celtis	tala		species	Gillies ex Planch.					González-Calcagno (2013). (DOI.: https://hdl.handle.net/20.500.12008/4016)	El Boyero Costa Oeste	coordinates uncertainty is estimated	Tala					Zermoglio et al. (2020). Georeferencing Quick Reference Guide. (DOI: https://doi.org/10.35035/e09p-h128)
Biodiversidata:Plants:References:246		HumanObservation		nativa	Celtis tala	2010	2010			South America | Uruguay | Salto	South America	Uruguay	UY	Salto		-31.030717	-57.852133	WGS84	2500	1e-6			http://www.worldfloraonline.org/taxon/wfo-0000593764	Celtis tala Gillies ex Planch.	Zuloaga, F., Belgrano, M., & Zanotti, C. (2019). Actualización del Catálogo de las Plantas Vasculares del Cono Sur. Darwiniana, Nueva Serie, 7(2), 208-278. https://doi.org/10.14522/darwiniana.2019.72.861. Accessed on: 2020-06-19	Plantae | Tracheophyta | Magnoliopsida | Rosales | Cannabaceae | Celtis	Plantae	Tracheophyta	Magnoliopsida	Rosales	Cannabaceae	Celtis	tala		species	Gillies ex Planch.					González-Calcagno (2013). (DOI.: https://hdl.handle.net/20.500.12008/4016)	El Cerro Bosque	coordinates uncertainty is estimated	Tala					Zermoglio et al. (2020). Georeferencing Quick Reference Guide. (DOI: https://doi.org/10.35035/e09p-h128)
Biodiversidata:Plants:References:247		HumanObservation		nativa	Celtis tala	2010	2010			South America | Uruguay | Salto	South America	Uruguay	UY	Salto		-31.035067	-57.83985	WGS84	2500	1e-6			http://www.worldfloraonline.org/taxon/wfo-0000593764	Celtis tala Gillies ex Planch.	Zuloaga, F., Belgrano, M., & Zanotti, C. (2019). Actualización del Catálogo de las Plantas Vasculares del Cono Sur. Darwiniana, Nueva Serie, 7(2), 208-278. https://doi.org/10.14522/darwiniana.2019.72.861. Accessed on: 2020-06-19	Plantae | Tracheophyta | Magnoliopsida | Rosales | Cannabaceae | Celtis	Plantae	Tracheophyta	Magnoliopsida	Rosales	Cannabaceae	Celtis	tala		species	Gillies ex Planch.					González-Calcagno (2013). (DOI.: https://hdl.handle.net/20.500.12008/4016)	Mato Grosso	coordinates uncertainty is estimated	Tala					Zermoglio et al. (2020). Georeferencing Quick Reference Guide. (DOI: https://doi.org/10.35035/e09p-h128)
Biodiversidata:Plants:References:248		HumanObservation		nativa	Celtis tala	2010	2010			South America | Uruguay | Salto	South America	Uruguay	UY	Salto		-31.236117	-57.9041	WGS84	2500	1e-6			http://www.worldfloraonline.org/taxon/wfo-0000593764	Celtis tala Gillies ex Planch.	Zuloaga, F., Belgrano, M., & Zanotti, C. (2019). Actualización del Catálogo de las Plantas Vasculares del Cono Sur. Darwiniana, Nueva Serie, 7(2), 208-278. https://doi.org/10.14522/darwiniana.2019.72.861. Accessed on: 2020-06-19	Plantae | Tracheophyta | Magnoliopsida | Rosales | Cannabaceae | Celtis	Plantae	Tracheophyta	Magnoliopsida	Rosales	Cannabaceae	Celtis	tala		species	Gillies ex Planch.					González-Calcagno (2013). (DOI.: https://hdl.handle.net/20.500.12008/4016)	Parque del Lago Playa Norte	coordinates uncertainty is estimated	Tala					Zermoglio et al. (2020). Georeferencing Quick Reference Guide. (DOI: https://doi.org/10.35035/e09p-h128)
Biodiversidata:Plants:References:249		HumanObservation		nativa	Celtis tala	2010	2010			South America | Uruguay | Salto	South America	Uruguay	UY	Salto		-31.23915	-57.8963	WGS84	2500	1e-5			http://www.worldfloraonline.org/taxon/wfo-0000593764	Celtis tala Gillies ex Planch.	Zuloaga, F., Belgrano, M., & Zanotti, C. (2019). Actualización del Catálogo de las Plantas Vasculares del Cono Sur. Darwiniana, Nueva Serie, 7(2), 208-278. https://doi.org/10.14522/darwiniana.2019.72.861. Accessed on: 2020-06-19	Plantae | Tracheophyta | Magnoliopsida | Rosales | Cannabaceae | Celtis	Plantae	Tracheophyta	Magnoliopsida	Rosales	Cannabaceae	Celtis	tala		species	Gillies ex Planch.					González-Calcagno (2013). (DOI.: https://hdl.handle.net/20.500.12008/4016)	Parque del Lago Playa Sur	coordinates uncertainty is estimated	Tala					Zermoglio et al. (2020). Georeferencing Quick Reference Guide. (DOI: https://doi.org/10.35035/e09p-h128)
Biodiversidata:Plants:References:250		HumanObservation		nativa	Celtis tala	2010	2010			South America | Uruguay | Salto	South America	Uruguay	UY	Salto		-31.389283	-57.976833	WGS84	2500	1e-6			http://www.worldfloraonline.org/taxon/wfo-0000593764	Celtis tala Gillies ex Planch.	Zuloaga, F., Belgrano, M., & Zanotti, C. (2019). Actualización del Catálogo de las Plantas Vasculares del Cono Sur. Darwiniana, Nueva Serie, 7(2), 208-278. https://doi.org/10.14522/darwiniana.2019.72.861. Accessed on: 2020-06-19	Plantae | Tracheophyta | Magnoliopsida | Rosales | Cannabaceae | Celtis	Plantae	Tracheophyta	Magnoliopsida	Rosales	Cannabaceae	Celtis	tala		species	Gillies ex Planch.					González-Calcagno (2013). (DOI.: https://hdl.handle.net/20.500.12008/4016)	Club de Pesca	coordinates uncertainty is estimated	Tala					Zermoglio et al. (2020). Georeferencing Quick Reference Guide. (DOI: https://doi.org/10.35035/e09p-h128)
Biodiversidata:Plants:References:251		HumanObservation		nativa	Celtis tala	2010	2010			South America | Uruguay | Salto	South America	Uruguay	UY	Salto		-31.41905	-58.01685	WGS84	2500	1e-5			http://www.worldfloraonline.org/taxon/wfo-0000593764	Celtis tala Gillies ex Planch.	Zuloaga, F., Belgrano, M., & Zanotti, C. (2019). Actualización del Catálogo de las Plantas Vasculares del Cono Sur. Darwiniana, Nueva Serie, 7(2), 208-278. https://doi.org/10.14522/darwiniana.2019.72.861. Accessed on: 2020-06-19	Plantae | Tracheophyta | Magnoliopsida | Rosales | Cannabaceae | Celtis	Plantae	Tracheophyta	Magnoliopsida	Rosales	Cannabaceae	Celtis	tala		species	Gillies ex Planch.					González-Calcagno (2013). (DOI.: https://hdl.handle.net/20.500.12008/4016)	Arroyo de las Chacras	coordinates uncertainty is estimated	Tala					Zermoglio et al. (2020). Georeferencing Quick Reference Guide. (DOI: https://doi.org/10.35035/e09p-h128)
Biodiversidata:Plants:References:252		HumanObservation		nativa	Celtis tala	2010	2010			South America | Uruguay | Salto	South America	Uruguay	UY	Salto		-31.42545	-58.030517	WGS84	2500	1e-6			http://www.worldfloraonline.org/taxon/wfo-0000593764	Celtis tala Gillies ex Planch.	Zuloaga, F., Belgrano, M., & Zanotti, C. (2019). Actualización del Catálogo de las Plantas Vasculares del Cono Sur. Darwiniana, Nueva Serie, 7(2), 208-278. https://doi.org/10.14522/darwiniana.2019.72.861. Accessed on: 2020-06-19	Plantae | Tracheophyta | Magnoliopsida | Rosales | Cannabaceae | Celtis	Plantae	Tracheophyta	Magnoliopsida	Rosales	Cannabaceae	Celtis	tala		species	Gillies ex Planch.					González-Calcagno (2013). (DOI.: https://hdl.handle.net/20.500.12008/4016)	Jesús Nazareno	coordinates uncertainty is estimated	Tala					Zermoglio et al. (2020). Georeferencing Quick Reference Guide. (DOI: https://doi.org/10.35035/e09p-h128)
Biodiversidata:Plants:References:253		HumanObservation		nativa	Celtis tala	2010	2010			South America | Uruguay | Salto	South America	Uruguay	UY	Salto		-31.4836	-58.074733	WGS84	2500	1e-6			http://www.worldfloraonline.org/taxon/wfo-0000593764	Celtis tala Gillies ex Planch.	Zuloaga, F., Belgrano, M., & Zanotti, C. (2019). Actualización del Catálogo de las Plantas Vasculares del Cono Sur. Darwiniana, Nueva Serie, 7(2), 208-278. https://doi.org/10.14522/darwiniana.2019.72.861. Accessed on: 2020-06-19	Plantae | Tracheophyta | Magnoliopsida | Rosales | Cannabaceae | Celtis	Plantae	Tracheophyta	Magnoliopsida	Rosales	Cannabaceae	Celtis	tala		species	Gillies ex Planch.					González-Calcagno (2013). (DOI.: https://hdl.handle.net/20.500.12008/4016)	Corralito	coordinates uncertainty is estimated	Tala					Zermoglio et al. (2020). Georeferencing Quick Reference Guide. (DOI: https://doi.org/10.35035/e09p-h128)
Biodiversidata:Plants:References:254		HumanObservation		nativa	Celtis tala	2010	2010			South America | Uruguay | Paysandú	South America	Uruguay	UY	Paysandú		-31.825383	-58.068467	WGS84	2500	1e-6			http://www.worldfloraonline.org/taxon/wfo-0000593764	Celtis tala Gillies ex Planch.	Zuloaga, F., Belgrano, M., & Zanotti, C. (2019). Actualización del Catálogo de las Plantas Vasculares del Cono Sur. Darwiniana, Nueva Serie, 7(2), 208-278. https://doi.org/10.14522/darwiniana.2019.72.861. Accessed on: 2020-06-19	Plantae | Tracheophyta | Magnoliopsida | Rosales | Cannabaceae | Celtis	Plantae	Tracheophyta	Magnoliopsida	Rosales	Cannabaceae	Celtis	tala		species	Gillies ex Planch.					González-Calcagno (2013). (DOI.: https://hdl.handle.net/20.500.12008/4016)	Estancia Las Mellizas	coordinates uncertainty is estimated	Tala					Zermoglio et al. (2020). Georeferencing Quick Reference Guide. (DOI: https://doi.org/10.35035/e09p-h128)
Biodiversidata:Plants:References:255		HumanObservation		nativa	Celtis tala	2010	2010			South America | Uruguay | Paysandú	South America	Uruguay	UY	Paysandú		-31.605883	-57.972067	WGS84	2500	1e-6			http://www.worldfloraonline.org/taxon/wfo-0000593764	Celtis tala Gillies ex Planch.	Zuloaga, F., Belgrano, M., & Zanotti, C. (2019). Actualización del Catálogo de las Plantas Vasculares del Cono Sur. Darwiniana, Nueva Serie, 7(2), 208-278. https://doi.org/10.14522/darwiniana.2019.72.861. Accessed on: 2020-06-19	Plantae | Tracheophyta | Magnoliopsida | Rosales | Cannabaceae | Celtis	Plantae	Tracheophyta	Magnoliopsida	Rosales	Cannabaceae	Celtis	tala		species	Gillies ex Planch.					González-Calcagno (2013). (DOI.: https://hdl.handle.net/20.500.12008/4016)	Gruta del Indio Muerto	coordinates uncertainty is estimated	Tala					Zermoglio et al. (2020). Georeferencing Quick Reference Guide. (DOI: https://doi.org/10.35035/e09p-h128)
Biodiversidata:Plants:References:256		HumanObservation		nativa	Celtis tala	2010	2010			South America | Uruguay | Paysandú	South America	Uruguay	UY	Paysandú		-31.55795	-57.988667	WGS84	2500	1e-6			http://www.worldfloraonline.org/taxon/wfo-0000593764	Celtis tala Gillies ex Planch.	Zuloaga, F., Belgrano, M., & Zanotti, C. (2019). Actualización del Catálogo de las Plantas Vasculares del Cono Sur. Darwiniana, Nueva Serie, 7(2), 208-278. https://doi.org/10.14522/darwiniana.2019.72.861. Accessed on: 2020-06-19	Plantae | Tracheophyta | Magnoliopsida | Rosales | Cannabaceae | Celtis	Plantae	Tracheophyta	Magnoliopsida	Rosales	Cannabaceae	Celtis	tala		species	Gillies ex Planch.					González-Calcagno (2013). (DOI.: https://hdl.handle.net/20.500.12008/4016)	Hervidero	coordinates uncertainty is estimated	Tala					Zermoglio et al. (2020). Georeferencing Quick Reference Guide. (DOI: https://doi.org/10.35035/e09p-h128)
Biodiversidata:Plants:References:257		HumanObservation		nativa	Celtis tala	2010	2010			South America | Uruguay | Paysandú	South America	Uruguay	UY	Paysandú		-31.5671	-57.98045	WGS84	2500	1e-5			http://www.worldfloraonline.org/taxon/wfo-0000593764	Celtis tala Gillies ex Planch.	Zuloaga, F., Belgrano, M., & Zanotti, C. (2019). Actualización del Catálogo de las Plantas Vasculares del Cono Sur. Darwiniana, Nueva Serie, 7(2), 208-278. https://doi.org/10.14522/darwiniana.2019.72.861. Accessed on: 2020-06-19	Plantae | Tracheophyta | Magnoliopsida | Rosales | Cannabaceae | Celtis	Plantae	Tracheophyta	Magnoliopsida	Rosales	Cannabaceae	Celtis	tala		species	Gillies ex Planch.					González-Calcagno (2013). (DOI.: https://hdl.handle.net/20.500.12008/4016)	Ladera de los Lapachos	coordinates uncertainty is estimated	Tala					Zermoglio et al. (2020). Georeferencing Quick Reference Guide. (DOI: https://doi.org/10.35035/e09p-h128)
Biodiversidata:Plants:References:258		HumanObservation		nativa	Celtis tala	2010	2010			South America | Uruguay | Paysandú	South America	Uruguay	UY	Paysandú		-31.601567	-57.97895	WGS84	2500	1e-6			http://www.worldfloraonline.org/taxon/wfo-0000593764	Celtis tala Gillies ex Planch.	Zuloaga, F., Belgrano, M., & Zanotti, C. (2019). Actualización del Catálogo de las Plantas Vasculares del Cono Sur. Darwiniana, Nueva Serie, 7(2), 208-278. https://doi.org/10.14522/darwiniana.2019.72.861. Accessed on: 2020-06-19	Plantae | Tracheophyta | Magnoliopsida | Rosales | Cannabaceae | Celtis	Plantae	Tracheophyta	Magnoliopsida	Rosales	Cannabaceae	Celtis	tala		species	Gillies ex Planch.					González-Calcagno (2013). (DOI.: https://hdl.handle.net/20.500.12008/4016)	Ribereño del Indio	coordinates uncertainty is estimated	Tala					Zermoglio et al. (2020). Georeferencing Quick Reference Guide. (DOI: https://doi.org/10.35035/e09p-h128)
Biodiversidata:Plants:References:259		HumanObservation		nativa	Combretum fruticosum	2010	2010			South America | Uruguay | Paysandú	South America	Uruguay	UY	Paysandú		-31.582467	-57.975067	WGS84	2500	1e-6			http://www.worldfloraonline.org/taxon/wfo-0000616307	Combretum fruticosum (Loefl.) Stuntz	Zuloaga, F., Belgrano, M., & Zanotti, C. (2019). Actualización del Catálogo de las Plantas Vasculares del Cono Sur. Darwiniana, Nueva Serie, 7(2), 208-278. https://doi.org/10.14522/darwiniana.2019.72.861. Accessed on: 2020-06-19	Plantae | Tracheophyta | Magnoliopsida | Myrtales | Combretaceae | Combretum	Plantae	Tracheophyta	Magnoliopsida	Myrtales	Combretaceae	Combretum	fruticosum		species	(Loefl.) Stuntz					González-Calcagno (2013). (DOI.: https://hdl.handle.net/20.500.12008/4016)	Bosque Principal 3 A	coordinates uncertainty is estimated	Árbol de los Cepillos | Planta de los Cepillos | Escoba de Macaco					Zermoglio et al. (2020). Georeferencing Quick Reference Guide. (DOI: https://doi.org/10.35035/e09p-h128)
Biodiversidata:Plants:References:260		HumanObservation		nativa	Combretum fruticosum	2010	2010			South America | Uruguay | Artigas	South America	Uruguay	UY	Artigas		-30.53045	-57.877	WGS84	2500	1e-5			http://www.worldfloraonline.org/taxon/wfo-0000616307	Combretum fruticosum (Loefl.) Stuntz	Zuloaga, F., Belgrano, M., & Zanotti, C. (2019). Actualización del Catálogo de las Plantas Vasculares del Cono Sur. Darwiniana, Nueva Serie, 7(2), 208-278. https://doi.org/10.14522/darwiniana.2019.72.861. Accessed on: 2020-06-19	Plantae | Tracheophyta | Magnoliopsida | Myrtales | Combretaceae | Combretum	Plantae	Tracheophyta	Magnoliopsida	Myrtales	Combretaceae	Combretum	fruticosum		species	(Loefl.) Stuntz					González-Calcagno (2013). (DOI.: https://hdl.handle.net/20.500.12008/4016)	Riusa	coordinates uncertainty is estimated	Árbol de los Cepillos | Planta de los Cepillos | Escoba de Macaco					Zermoglio et al. (2020). Georeferencing Quick Reference Guide. (DOI: https://doi.org/10.35035/e09p-h128)
Biodiversidata:Plants:References:261		HumanObservation		nativa	Combretum fruticosum	2010	2010			South America | Uruguay | Salto	South America	Uruguay	UY	Salto		-30.859183	-57.786467	WGS84	2500	1e-6			http://www.worldfloraonline.org/taxon/wfo-0000616307	Combretum fruticosum (Loefl.) Stuntz	Zuloaga, F., Belgrano, M., & Zanotti, C. (2019). Actualización del Catálogo de las Plantas Vasculares del Cono Sur. Darwiniana, Nueva Serie, 7(2), 208-278. https://doi.org/10.14522/darwiniana.2019.72.861. Accessed on: 2020-06-19	Plantae | Tracheophyta | Magnoliopsida | Myrtales | Combretaceae | Combretum	Plantae	Tracheophyta	Magnoliopsida	Myrtales	Combretaceae	Combretum	fruticosum		species	(Loefl.) Stuntz					González-Calcagno (2013). (DOI.: https://hdl.handle.net/20.500.12008/4016)	Ceibos de Yamandú	coordinates uncertainty is estimated	Árbol de los Cepillos | Planta de los Cepillos | Escoba de Macaco					Zermoglio et al. (2020). Georeferencing Quick Reference Guide. (DOI: https://doi.org/10.35035/e09p-h128)
Biodiversidata:Plants:References:262		HumanObservation		nativa	Combretum fruticosum	2010	2010			South America | Uruguay | Salto	South America	Uruguay	UY	Salto		-31.24825	-57.9103	WGS84	2500	1e-5			http://www.worldfloraonline.org/taxon/wfo-0000616307	Combretum fruticosum (Loefl.) Stuntz	Zuloaga, F., Belgrano, M., & Zanotti, C. (2019). Actualización del Catálogo de las Plantas Vasculares del Cono Sur. Darwiniana, Nueva Serie, 7(2), 208-278. https://doi.org/10.14522/darwiniana.2019.72.861. Accessed on: 2020-06-19	Plantae | Tracheophyta | Magnoliopsida | Myrtales | Combretaceae | Combretum	Plantae	Tracheophyta	Magnoliopsida	Myrtales	Combretaceae	Combretum	fruticosum		species	(Loefl.) Stuntz					González-Calcagno (2013). (DOI.: https://hdl.handle.net/20.500.12008/4016)	Parque del Lago Islote	coordinates uncertainty is estimated	Árbol de los Cepillos | Planta de los Cepillos | Escoba de Macaco					Zermoglio et al. (2020). Georeferencing Quick Reference Guide. (DOI: https://doi.org/10.35035/e09p-h128)
Biodiversidata:Plants:References:263		HumanObservation		nativa	Combretum fruticosum	2010	2010			South America | Uruguay | Salto	South America	Uruguay	UY	Salto		-31.33825	-57.97995	WGS84	2500	1e-5			http://www.worldfloraonline.org/taxon/wfo-0000616307	Combretum fruticosum (Loefl.) Stuntz	Zuloaga, F., Belgrano, M., & Zanotti, C. (2019). Actualización del Catálogo de las Plantas Vasculares del Cono Sur. Darwiniana, Nueva Serie, 7(2), 208-278. https://doi.org/10.14522/darwiniana.2019.72.861. Accessed on: 2020-06-19	Plantae | Tracheophyta | Magnoliopsida | Myrtales | Combretaceae | Combretum	Plantae	Tracheophyta	Magnoliopsida	Myrtales	Combretaceae	Combretum	fruticosum		species	(Loefl.) Stuntz					González-Calcagno (2013). (DOI.: https://hdl.handle.net/20.500.12008/4016)	Cuevas de San Antonio	coordinates uncertainty is estimated	Árbol de los Cepillos | Planta de los Cepillos | Escoba de Macaco					Zermoglio et al. (2020). Georeferencing Quick Reference Guide. (DOI: https://doi.org/10.35035/e09p-h128)
Biodiversidata:Plants:References:264		HumanObservation		nativa	Combretum fruticosum	2010	2010			South America | Uruguay | Salto	South America	Uruguay	UY	Salto		-31.389283	-57.976833	WGS84	2500	1e-6			http://www.worldfloraonline.org/taxon/wfo-0000616307	Combretum fruticosum (Loefl.) Stuntz	Zuloaga, F., Belgrano, M., & Zanotti, C. (2019). Actualización del Catálogo de las Plantas Vasculares del Cono Sur. Darwiniana, Nueva Serie, 7(2), 208-278. https://doi.org/10.14522/darwiniana.2019.72.861. Accessed on: 2020-06-19	Plantae | Tracheophyta | Magnoliopsida | Myrtales | Combretaceae | Combretum	Plantae	Tracheophyta	Magnoliopsida	Myrtales	Combretaceae	Combretum	fruticosum		species	(Loefl.) Stuntz					González-Calcagno (2013). (DOI.: https://hdl.handle.net/20.500.12008/4016)	Club de Pesca	coordinates uncertainty is estimated	Árbol de los Cepillos | Planta de los Cepillos | Escoba de Macaco					Zermoglio et al. (2020). Georeferencing Quick Reference Guide. (DOI: https://doi.org/10.35035/e09p-h128)
Biodiversidata:Plants:References:265		HumanObservation		nativa	Combretum fruticosum	2010	2010			South America | Uruguay | Salto	South America	Uruguay	UY	Salto		-31.395617	-57.98325	WGS84	2500	1e-6			http://www.worldfloraonline.org/taxon/wfo-0000616307	Combretum fruticosum (Loefl.) Stuntz	Zuloaga, F., Belgrano, M., & Zanotti, C. (2019). Actualización del Catálogo de las Plantas Vasculares del Cono Sur. Darwiniana, Nueva Serie, 7(2), 208-278. https://doi.org/10.14522/darwiniana.2019.72.861. Accessed on: 2020-06-19	Plantae | Tracheophyta | Magnoliopsida | Myrtales | Combretaceae | Combretum	Plantae	Tracheophyta	Magnoliopsida	Myrtales	Combretaceae	Combretum	fruticosum		species	(Loefl.) Stuntz					González-Calcagno (2013). (DOI.: https://hdl.handle.net/20.500.12008/4016)	Costanera Sur Horacio Quiroga	coordinates uncertainty is estimated	Árbol de los Cepillos | Planta de los Cepillos | Escoba de Macaco					Zermoglio et al. (2020). Georeferencing Quick Reference Guide. (DOI: https://doi.org/10.35035/e09p-h128)
Biodiversidata:Plants:References:266		HumanObservation		nativa	Combretum fruticosum	2010	2010			South America | Uruguay | Salto	South America	Uruguay	UY	Salto		-31.41905	-58.01685	WGS84	2500	1e-5			http://www.worldfloraonline.org/taxon/wfo-0000616307	Combretum fruticosum (Loefl.) Stuntz	Zuloaga, F., Belgrano, M., & Zanotti, C. (2019). Actualización del Catálogo de las Plantas Vasculares del Cono Sur. Darwiniana, Nueva Serie, 7(2), 208-278. https://doi.org/10.14522/darwiniana.2019.72.861. Accessed on: 2020-06-19	Plantae | Tracheophyta | Magnoliopsida | Myrtales | Combretaceae | Combretum	Plantae	Tracheophyta	Magnoliopsida	Myrtales	Combretaceae	Combretum	fruticosum		species	(Loefl.) Stuntz					González-Calcagno (2013). (DOI.: https://hdl.handle.net/20.500.12008/4016)	Arroyo de las Chacras	coordinates uncertainty is estimated	Árbol de los Cepillos | Planta de los Cepillos | Escoba de Macaco					Zermoglio et al. (2020). Georeferencing Quick Reference Guide. (DOI: https://doi.org/10.35035/e09p-h128)
Biodiversidata:Plants:References:267		HumanObservation		nativa	Combretum fruticosum	2010	2010			South America | Uruguay | Salto	South America	Uruguay	UY	Salto		-31.42545	-58.030517	WGS84	2500	1e-6			http://www.worldfloraonline.org/taxon/wfo-0000616307	Combretum fruticosum (Loefl.) Stuntz	Zuloaga, F., Belgrano, M., & Zanotti, C. (2019). Actualización del Catálogo de las Plantas Vasculares del Cono Sur. Darwiniana, Nueva Serie, 7(2), 208-278. https://doi.org/10.14522/darwiniana.2019.72.861. Accessed on: 2020-06-19	Plantae | Tracheophyta | Magnoliopsida | Myrtales | Combretaceae | Combretum	Plantae	Tracheophyta	Magnoliopsida	Myrtales	Combretaceae	Combretum	fruticosum		species	(Loefl.) Stuntz					González-Calcagno (2013). (DOI.: https://hdl.handle.net/20.500.12008/4016)	Jesús Nazareno	coordinates uncertainty is estimated	Árbol de los Cepillos | Planta de los Cepillos | Escoba de Macaco					Zermoglio et al. (2020). Georeferencing Quick Reference Guide. (DOI: https://doi.org/10.35035/e09p-h128)
Biodiversidata:Plants:References:268		HumanObservation		nativa	Combretum fruticosum	2010	2010			South America | Uruguay | Salto	South America	Uruguay	UY	Salto		-31.4836	-58.074733	WGS84	2500	1e-6			http://www.worldfloraonline.org/taxon/wfo-0000616307	Combretum fruticosum (Loefl.) Stuntz	Zuloaga, F., Belgrano, M., & Zanotti, C. (2019). Actualización del Catálogo de las Plantas Vasculares del Cono Sur. Darwiniana, Nueva Serie, 7(2), 208-278. https://doi.org/10.14522/darwiniana.2019.72.861. Accessed on: 2020-06-19	Plantae | Tracheophyta | Magnoliopsida | Myrtales | Combretaceae | Combretum	Plantae	Tracheophyta	Magnoliopsida	Myrtales	Combretaceae	Combretum	fruticosum		species	(Loefl.) Stuntz					González-Calcagno (2013). (DOI.: https://hdl.handle.net/20.500.12008/4016)	Corralito	coordinates uncertainty is estimated	Árbol de los Cepillos | Planta de los Cepillos | Escoba de Macaco					Zermoglio et al. (2020). Georeferencing Quick Reference Guide. (DOI: https://doi.org/10.35035/e09p-h128)
Biodiversidata:Plants:References:269		HumanObservation		nativa	Combretum fruticosum	2010	2010			South America | Uruguay | Paysandú	South America	Uruguay	UY	Paysandú		-31.825383	-58.068467	WGS84	2500	1e-6			http://www.worldfloraonline.org/taxon/wfo-0000616307	Combretum fruticosum (Loefl.) Stuntz	Zuloaga, F., Belgrano, M., & Zanotti, C. (2019). Actualización del Catálogo de las Plantas Vasculares del Cono Sur. Darwiniana, Nueva Serie, 7(2), 208-278. https://doi.org/10.14522/darwiniana.2019.72.861. Accessed on: 2020-06-19	Plantae | Tracheophyta | Magnoliopsida | Myrtales | Combretaceae | Combretum	Plantae	Tracheophyta	Magnoliopsida	Myrtales	Combretaceae	Combretum	fruticosum		species	(Loefl.) Stuntz					González-Calcagno (2013). (DOI.: https://hdl.handle.net/20.500.12008/4016)	Estancia Las Mellizas	coordinates uncertainty is estimated	Árbol de los Cepillos | Planta de los Cepillos | Escoba de Macaco					Zermoglio et al. (2020). Georeferencing Quick Reference Guide. (DOI: https://doi.org/10.35035/e09p-h128)
Biodiversidata:Plants:References:270		HumanObservation		nativa	Combretum fruticosum	2010	2010			South America | Uruguay | Paysandú	South America	Uruguay	UY	Paysandú		-31.55795	-57.988667	WGS84	2500	1e-6			http://www.worldfloraonline.org/taxon/wfo-0000616307	Combretum fruticosum (Loefl.) Stuntz	Zuloaga, F., Belgrano, M., & Zanotti, C. (2019). Actualización del Catálogo de las Plantas Vasculares del Cono Sur. Darwiniana, Nueva Serie, 7(2), 208-278. https://doi.org/10.14522/darwiniana.2019.72.861. Accessed on: 2020-06-19	Plantae | Tracheophyta | Magnoliopsida | Myrtales | Combretaceae | Combretum	Plantae	Tracheophyta	Magnoliopsida	Myrtales	Combretaceae	Combretum	fruticosum		species	(Loefl.) Stuntz					González-Calcagno (2013). (DOI.: https://hdl.handle.net/20.500.12008/4016)	Hervidero	coordinates uncertainty is estimated	Árbol de los Cepillos | Planta de los Cepillos | Escoba de Macaco					Zermoglio et al. (2020). Georeferencing Quick Reference Guide. (DOI: https://doi.org/10.35035/e09p-h128)
Biodiversidata:Plants:References:271		HumanObservation		nativa	Terminalia australis	2010	2010			South America | Uruguay | Paysandú	South America	Uruguay	UY	Paysandú		-31.582467	-57.975067	WGS84	2500	1e-6			http://www.worldfloraonline.org/taxon/wfo-0001296437	Terminalia australis Cambess.	Zuloaga, F., Belgrano, M., & Zanotti, C. (2019). Actualización del Catálogo de las Plantas Vasculares del Cono Sur. Darwiniana, Nueva Serie, 7(2), 208-278. https://doi.org/10.14522/darwiniana.2019.72.861. Accessed on: 2020-06-19	Plantae | Tracheophyta | Magnoliopsida | Myrtales | Combretaceae | Terminalia	Plantae	Tracheophyta	Magnoliopsida	Myrtales	Combretaceae	Terminalia	australis		species	Cambess.					González-Calcagno (2013). (DOI.: https://hdl.handle.net/20.500.12008/4016)	Bosque Principal 3 A	coordinates uncertainty is estimated	Amarillo | Palo Amarillo					Zermoglio et al. (2020). Georeferencing Quick Reference Guide. (DOI: https://doi.org/10.35035/e09p-h128)
Biodiversidata:Plants:References:272		HumanObservation		nativa	Terminalia australis	2010	2010			South America | Uruguay | Artigas	South America	Uruguay	UY	Artigas		-30.53045	-57.877	WGS84	2500	1e-5			http://www.worldfloraonline.org/taxon/wfo-0001296437	Terminalia australis Cambess.	Zuloaga, F., Belgrano, M., & Zanotti, C. (2019). Actualización del Catálogo de las Plantas Vasculares del Cono Sur. Darwiniana, Nueva Serie, 7(2), 208-278. https://doi.org/10.14522/darwiniana.2019.72.861. Accessed on: 2020-06-19	Plantae | Tracheophyta | Magnoliopsida | Myrtales | Combretaceae | Terminalia	Plantae	Tracheophyta	Magnoliopsida	Myrtales	Combretaceae	Terminalia	australis		species	Cambess.					González-Calcagno (2013). (DOI.: https://hdl.handle.net/20.500.12008/4016)	Riusa	coordinates uncertainty is estimated	Amarillo | Palo Amarillo					Zermoglio et al. (2020). Georeferencing Quick Reference Guide. (DOI: https://doi.org/10.35035/e09p-h128)
Biodiversidata:Plants:References:273		HumanObservation		nativa	Terminalia australis	2010	2010			South America | Uruguay | Salto	South America	Uruguay	UY	Salto		-30.853233	-57.789933	WGS84	2500	1e-6			http://www.worldfloraonline.org/taxon/wfo-0001296437	Terminalia australis Cambess.	Zuloaga, F., Belgrano, M., & Zanotti, C. (2019). Actualización del Catálogo de las Plantas Vasculares del Cono Sur. Darwiniana, Nueva Serie, 7(2), 208-278. https://doi.org/10.14522/darwiniana.2019.72.861. Accessed on: 2020-06-19	Plantae | Tracheophyta | Magnoliopsida | Myrtales | Combretaceae | Terminalia	Plantae	Tracheophyta	Magnoliopsida	Myrtales	Combretaceae	Terminalia	australis		species	Cambess.					González-Calcagno (2013). (DOI.: https://hdl.handle.net/20.500.12008/4016)	Paraísos de Yamandú	coordinates uncertainty is estimated	Amarillo | Palo Amarillo					Zermoglio et al. (2020). Georeferencing Quick Reference Guide. (DOI: https://doi.org/10.35035/e09p-h128)
Biodiversidata:Plants:References:274		HumanObservation		nativa	Terminalia australis	2010	2010			South America | Uruguay | Salto	South America	Uruguay	UY	Salto		-30.859183	-57.786467	WGS84	2500	1e-6			http://www.worldfloraonline.org/taxon/wfo-0001296437	Terminalia australis Cambess.	Zuloaga, F., Belgrano, M., & Zanotti, C. (2019). Actualización del Catálogo de las Plantas Vasculares del Cono Sur. Darwiniana, Nueva Serie, 7(2), 208-278. https://doi.org/10.14522/darwiniana.2019.72.861. Accessed on: 2020-06-19	Plantae | Tracheophyta | Magnoliopsida | Myrtales | Combretaceae | Terminalia	Plantae	Tracheophyta	Magnoliopsida	Myrtales	Combretaceae	Terminalia	australis		species	Cambess.					González-Calcagno (2013). (DOI.: https://hdl.handle.net/20.500.12008/4016)	Ceibos de Yamandú	coordinates uncertainty is estimated	Amarillo | Palo Amarillo					Zermoglio et al. (2020). Georeferencing Quick Reference Guide. (DOI: https://doi.org/10.35035/e09p-h128)
Biodiversidata:Plants:References:275		HumanObservation		nativa	Terminalia australis	2010	2010			South America | Uruguay | Salto	South America	Uruguay	UY	Salto		-30.937183	-57.718717	WGS84	2500	1e-6			http://www.worldfloraonline.org/taxon/wfo-0001296437	Terminalia australis Cambess.	Zuloaga, F., Belgrano, M., & Zanotti, C. (2019). Actualización del Catálogo de las Plantas Vasculares del Cono Sur. Darwiniana, Nueva Serie, 7(2), 208-278. https://doi.org/10.14522/darwiniana.2019.72.861. Accessed on: 2020-06-19	Plantae | Tracheophyta | Magnoliopsida | Myrtales | Combretaceae | Terminalia	Plantae	Tracheophyta	Magnoliopsida	Myrtales	Combretaceae	Terminalia	australis		species	Cambess.					González-Calcagno (2013). (DOI.: https://hdl.handle.net/20.500.12008/4016)	Burutarán	coordinates uncertainty is estimated	Amarillo | Palo Amarillo					Zermoglio et al. (2020). Georeferencing Quick Reference Guide. (DOI: https://doi.org/10.35035/e09p-h128)
Biodiversidata:Plants:References:276		HumanObservation		nativa	Terminalia australis	2010	2010			South America | Uruguay | Salto	South America	Uruguay	UY	Salto		-30.97945	-57.69445	WGS84	2500	1e-5			http://www.worldfloraonline.org/taxon/wfo-0001296437	Terminalia australis Cambess.	Zuloaga, F., Belgrano, M., & Zanotti, C. (2019). Actualización del Catálogo de las Plantas Vasculares del Cono Sur. Darwiniana, Nueva Serie, 7(2), 208-278. https://doi.org/10.14522/darwiniana.2019.72.861. Accessed on: 2020-06-19	Plantae | Tracheophyta | Magnoliopsida | Myrtales | Combretaceae | Terminalia	Plantae	Tracheophyta	Magnoliopsida	Myrtales	Combretaceae	Terminalia	australis		species	Cambess.					González-Calcagno (2013). (DOI.: https://hdl.handle.net/20.500.12008/4016)	El Boyero Gleditsias	coordinates uncertainty is estimated	Amarillo | Palo Amarillo					Zermoglio et al. (2020). Georeferencing Quick Reference Guide. (DOI: https://doi.org/10.35035/e09p-h128)
Biodiversidata:Plants:References:277		HumanObservation		nativa	Terminalia australis	2010	2010			South America | Uruguay | Salto	South America	Uruguay	UY	Salto		-30.9821	-57.7007	WGS84	2500	1e-4			http://www.worldfloraonline.org/taxon/wfo-0001296437	Terminalia australis Cambess.	Zuloaga, F., Belgrano, M., & Zanotti, C. (2019). Actualización del Catálogo de las Plantas Vasculares del Cono Sur. Darwiniana, Nueva Serie, 7(2), 208-278. https://doi.org/10.14522/darwiniana.2019.72.861. Accessed on: 2020-06-19	Plantae | Tracheophyta | Magnoliopsida | Myrtales | Combretaceae | Terminalia	Plantae	Tracheophyta	Magnoliopsida	Myrtales	Combretaceae	Terminalia	australis		species	Cambess.					González-Calcagno (2013). (DOI.: https://hdl.handle.net/20.500.12008/4016)	El Boyero Costa Oeste	coordinates uncertainty is estimated	Amarillo | Palo Amarillo					Zermoglio et al. (2020). Georeferencing Quick Reference Guide. (DOI: https://doi.org/10.35035/e09p-h128)
Biodiversidata:Plants:References:278		HumanObservation		nativa	Terminalia australis	2010	2010			South America | Uruguay | Salto	South America	Uruguay	UY	Salto		-31.030717	-57.852133	WGS84	2500	1e-6			http://www.worldfloraonline.org/taxon/wfo-0001296437	Terminalia australis Cambess.	Zuloaga, F., Belgrano, M., & Zanotti, C. (2019). Actualización del Catálogo de las Plantas Vasculares del Cono Sur. Darwiniana, Nueva Serie, 7(2), 208-278. https://doi.org/10.14522/darwiniana.2019.72.861. Accessed on: 2020-06-19	Plantae | Tracheophyta | Magnoliopsida | Myrtales | Combretaceae | Terminalia	Plantae	Tracheophyta	Magnoliopsida	Myrtales	Combretaceae	Terminalia	australis		species	Cambess.					González-Calcagno (2013). (DOI.: https://hdl.handle.net/20.500.12008/4016)	El Cerro Bosque	coordinates uncertainty is estimated	Amarillo | Palo Amarillo					Zermoglio et al. (2020). Georeferencing Quick Reference Guide. (DOI: https://doi.org/10.35035/e09p-h128)
Biodiversidata:Plants:References:279		HumanObservation		nativa	Terminalia australis	2010	2010			South America | Uruguay | Salto	South America	Uruguay	UY	Salto		-31.03425	-57.846467	WGS84	2500	1e-6			http://www.worldfloraonline.org/taxon/wfo-0001296437	Terminalia australis Cambess.	Zuloaga, F., Belgrano, M., & Zanotti, C. (2019). Actualización del Catálogo de las Plantas Vasculares del Cono Sur. Darwiniana, Nueva Serie, 7(2), 208-278. https://doi.org/10.14522/darwiniana.2019.72.861. Accessed on: 2020-06-19	Plantae | Tracheophyta | Magnoliopsida | Myrtales | Combretaceae | Terminalia	Plantae	Tracheophyta	Magnoliopsida	Myrtales	Combretaceae	Terminalia	australis		species	Cambess.					González-Calcagno (2013). (DOI.: https://hdl.handle.net/20.500.12008/4016)	El Cerro Barranco	coordinates uncertainty is estimated	Amarillo | Palo Amarillo					Zermoglio et al. (2020). Georeferencing Quick Reference Guide. (DOI: https://doi.org/10.35035/e09p-h128)
Biodiversidata:Plants:References:280		HumanObservation		nativa	Terminalia australis	2010	2010			South America | Uruguay | Salto	South America	Uruguay	UY	Salto		-31.035067	-57.83985	WGS84	2500	1e-6			http://www.worldfloraonline.org/taxon/wfo-0001296437	Terminalia australis Cambess.	Zuloaga, F., Belgrano, M., & Zanotti, C. (2019). Actualización del Catálogo de las Plantas Vasculares del Cono Sur. Darwiniana, Nueva Serie, 7(2), 208-278. https://doi.org/10.14522/darwiniana.2019.72.861. Accessed on: 2020-06-19	Plantae | Tracheophyta | Magnoliopsida | Myrtales | Combretaceae | Terminalia	Plantae	Tracheophyta	Magnoliopsida	Myrtales	Combretaceae	Terminalia	australis		species	Cambess.					González-Calcagno (2013). (DOI.: https://hdl.handle.net/20.500.12008/4016)	Mato Grosso	coordinates uncertainty is estimated	Amarillo | Palo Amarillo					Zermoglio et al. (2020). Georeferencing Quick Reference Guide. (DOI: https://doi.org/10.35035/e09p-h128)
Biodiversidata:Plants:References:281		HumanObservation		nativa	Terminalia australis	2010	2010			South America | Uruguay | Salto	South America	Uruguay	UY	Salto		-31.153183	-57.888633	WGS84	2500	1e-6			http://www.worldfloraonline.org/taxon/wfo-0001296437	Terminalia australis Cambess.	Zuloaga, F., Belgrano, M., & Zanotti, C. (2019). Actualización del Catálogo de las Plantas Vasculares del Cono Sur. Darwiniana, Nueva Serie, 7(2), 208-278. https://doi.org/10.14522/darwiniana.2019.72.861. Accessed on: 2020-06-19	Plantae | Tracheophyta | Magnoliopsida | Myrtales | Combretaceae | Terminalia	Plantae	Tracheophyta	Magnoliopsida	Myrtales	Combretaceae	Terminalia	australis		species	Cambess.					González-Calcagno (2013). (DOI.: https://hdl.handle.net/20.500.12008/4016)	Motta Peruchena	coordinates uncertainty is estimated	Amarillo | Palo Amarillo					Zermoglio et al. (2020). Georeferencing Quick Reference Guide. (DOI: https://doi.org/10.35035/e09p-h128)
Biodiversidata:Plants:References:282		HumanObservation		nativa	Terminalia australis	2010	2010			South America | Uruguay | Salto	South America	Uruguay	UY	Salto		-31.236117	-57.9041	WGS84	2500	1e-6			http://www.worldfloraonline.org/taxon/wfo-0001296437	Terminalia australis Cambess.	Zuloaga, F., Belgrano, M., & Zanotti, C. (2019). Actualización del Catálogo de las Plantas Vasculares del Cono Sur. Darwiniana, Nueva Serie, 7(2), 208-278. https://doi.org/10.14522/darwiniana.2019.72.861. Accessed on: 2020-06-19	Plantae | Tracheophyta | Magnoliopsida | Myrtales | Combretaceae | Terminalia	Plantae	Tracheophyta	Magnoliopsida	Myrtales	Combretaceae	Terminalia	australis		species	Cambess.					González-Calcagno (2013). (DOI.: https://hdl.handle.net/20.500.12008/4016)	Parque del Lago Playa Norte	coordinates uncertainty is estimated	Amarillo | Palo Amarillo					Zermoglio et al. (2020). Georeferencing Quick Reference Guide. (DOI: https://doi.org/10.35035/e09p-h128)
Biodiversidata:Plants:References:283		HumanObservation		nativa	Terminalia australis	2010	2010			South America | Uruguay | Salto	South America	Uruguay	UY	Salto		-31.23915	-57.8963	WGS84	2500	1e-5			http://www.worldfloraonline.org/taxon/wfo-0001296437	Terminalia australis Cambess.	Zuloaga, F., Belgrano, M., & Zanotti, C. (2019). Actualización del Catálogo de las Plantas Vasculares del Cono Sur. Darwiniana, Nueva Serie, 7(2), 208-278. https://doi.org/10.14522/darwiniana.2019.72.861. Accessed on: 2020-06-19	Plantae | Tracheophyta | Magnoliopsida | Myrtales | Combretaceae | Terminalia	Plantae	Tracheophyta	Magnoliopsida	Myrtales	Combretaceae	Terminalia	australis		species	Cambess.					González-Calcagno (2013). (DOI.: https://hdl.handle.net/20.500.12008/4016)	Parque del Lago Playa Sur	coordinates uncertainty is estimated	Amarillo | Palo Amarillo					Zermoglio et al. (2020). Georeferencing Quick Reference Guide. (DOI: https://doi.org/10.35035/e09p-h128)
Biodiversidata:Plants:References:284		HumanObservation		nativa	Terminalia australis	2010	2010			South America | Uruguay | Salto	South America	Uruguay	UY	Salto		-31.24825	-57.9103	WGS84	2500	1e-5			http://www.worldfloraonline.org/taxon/wfo-0001296437	Terminalia australis Cambess.	Zuloaga, F., Belgrano, M., & Zanotti, C. (2019). Actualización del Catálogo de las Plantas Vasculares del Cono Sur. Darwiniana, Nueva Serie, 7(2), 208-278. https://doi.org/10.14522/darwiniana.2019.72.861. Accessed on: 2020-06-19	Plantae | Tracheophyta | Magnoliopsida | Myrtales | Combretaceae | Terminalia	Plantae	Tracheophyta	Magnoliopsida	Myrtales	Combretaceae	Terminalia	australis		species	Cambess.					González-Calcagno (2013). (DOI.: https://hdl.handle.net/20.500.12008/4016)	Parque del Lago Islote	coordinates uncertainty is estimated	Amarillo | Palo Amarillo					Zermoglio et al. (2020). Georeferencing Quick Reference Guide. (DOI: https://doi.org/10.35035/e09p-h128)
Biodiversidata:Plants:References:285		HumanObservation		nativa	Terminalia australis	2010	2010			South America | Uruguay | Salto	South America	Uruguay	UY	Salto		-31.33825	-57.97995	WGS84	2500	1e-5			http://www.worldfloraonline.org/taxon/wfo-0001296437	Terminalia australis Cambess.	Zuloaga, F., Belgrano, M., & Zanotti, C. (2019). Actualización del Catálogo de las Plantas Vasculares del Cono Sur. Darwiniana, Nueva Serie, 7(2), 208-278. https://doi.org/10.14522/darwiniana.2019.72.861. Accessed on: 2020-06-19	Plantae | Tracheophyta | Magnoliopsida | Myrtales | Combretaceae | Terminalia	Plantae	Tracheophyta	Magnoliopsida	Myrtales	Combretaceae	Terminalia	australis		species	Cambess.					González-Calcagno (2013). (DOI.: https://hdl.handle.net/20.500.12008/4016)	Cuevas de San Antonio	coordinates uncertainty is estimated	Amarillo | Palo Amarillo					Zermoglio et al. (2020). Georeferencing Quick Reference Guide. (DOI: https://doi.org/10.35035/e09p-h128)
Biodiversidata:Plants:References:286		HumanObservation		nativa	Terminalia australis	2010	2010			South America | Uruguay | Salto	South America	Uruguay	UY	Salto		-31.389283	-57.976833	WGS84	2500	1e-6			http://www.worldfloraonline.org/taxon/wfo-0001296437	Terminalia australis Cambess.	Zuloaga, F., Belgrano, M., & Zanotti, C. (2019). Actualización del Catálogo de las Plantas Vasculares del Cono Sur. Darwiniana, Nueva Serie, 7(2), 208-278. https://doi.org/10.14522/darwiniana.2019.72.861. Accessed on: 2020-06-19	Plantae | Tracheophyta | Magnoliopsida | Myrtales | Combretaceae | Terminalia	Plantae	Tracheophyta	Magnoliopsida	Myrtales	Combretaceae	Terminalia	australis		species	Cambess.					González-Calcagno (2013). (DOI.: https://hdl.handle.net/20.500.12008/4016)	Club de Pesca	coordinates uncertainty is estimated	Amarillo | Palo Amarillo					Zermoglio et al. (2020). Georeferencing Quick Reference Guide. (DOI: https://doi.org/10.35035/e09p-h128)
Biodiversidata:Plants:References:287		HumanObservation		nativa	Terminalia australis	2010	2010			South America | Uruguay | Salto	South America	Uruguay	UY	Salto		-31.395617	-57.98325	WGS84	2500	1e-6			http://www.worldfloraonline.org/taxon/wfo-0001296437	Terminalia australis Cambess.	Zuloaga, F., Belgrano, M., & Zanotti, C. (2019). Actualización del Catálogo de las Plantas Vasculares del Cono Sur. Darwiniana, Nueva Serie, 7(2), 208-278. https://doi.org/10.14522/darwiniana.2019.72.861. Accessed on: 2020-06-19	Plantae | Tracheophyta | Magnoliopsida | Myrtales | Combretaceae | Terminalia	Plantae	Tracheophyta	Magnoliopsida	Myrtales	Combretaceae	Terminalia	australis		species	Cambess.					González-Calcagno (2013). (DOI.: https://hdl.handle.net/20.500.12008/4016)	Costanera Sur Horacio Quiroga	coordinates uncertainty is estimated	Amarillo | Palo Amarillo					Zermoglio et al. (2020). Georeferencing Quick Reference Guide. (DOI: https://doi.org/10.35035/e09p-h128)
Biodiversidata:Plants:References:288		HumanObservation		nativa	Terminalia australis	2010	2010			South America | Uruguay | Salto	South America	Uruguay	UY	Salto		-31.41905	-58.01685	WGS84	2500	1e-5			http://www.worldfloraonline.org/taxon/wfo-0001296437	Terminalia australis Cambess.	Zuloaga, F., Belgrano, M., & Zanotti, C. (2019). Actualización del Catálogo de las Plantas Vasculares del Cono Sur. Darwiniana, Nueva Serie, 7(2), 208-278. https://doi.org/10.14522/darwiniana.2019.72.861. Accessed on: 2020-06-19	Plantae | Tracheophyta | Magnoliopsida | Myrtales | Combretaceae | Terminalia	Plantae	Tracheophyta	Magnoliopsida	Myrtales	Combretaceae	Terminalia	australis		species	Cambess.					González-Calcagno (2013). (DOI.: https://hdl.handle.net/20.500.12008/4016)	Arroyo de las Chacras	coordinates uncertainty is estimated	Amarillo | Palo Amarillo					Zermoglio et al. (2020). Georeferencing Quick Reference Guide. (DOI: https://doi.org/10.35035/e09p-h128)
Biodiversidata:Plants:References:289		HumanObservation		nativa	Terminalia australis	2010	2010			South America | Uruguay | Salto	South America	Uruguay	UY	Salto		-31.42545	-58.030517	WGS84	2500	1e-6			http://www.worldfloraonline.org/taxon/wfo-0001296437	Terminalia australis Cambess.	Zuloaga, F., Belgrano, M., & Zanotti, C. (2019). Actualización del Catálogo de las Plantas Vasculares del Cono Sur. Darwiniana, Nueva Serie, 7(2), 208-278. https://doi.org/10.14522/darwiniana.2019.72.861. Accessed on: 2020-06-19	Plantae | Tracheophyta | Magnoliopsida | Myrtales | Combretaceae | Terminalia	Plantae	Tracheophyta	Magnoliopsida	Myrtales	Combretaceae	Terminalia	australis		species	Cambess.					González-Calcagno (2013). (DOI.: https://hdl.handle.net/20.500.12008/4016)	Jesús Nazareno	coordinates uncertainty is estimated	Amarillo | Palo Amarillo					Zermoglio et al. (2020). Georeferencing Quick Reference Guide. (DOI: https://doi.org/10.35035/e09p-h128)
Biodiversidata:Plants:References:290		HumanObservation		nativa	Terminalia australis	2010	2010			South America | Uruguay | Salto	South America	Uruguay	UY	Salto		-31.4836	-58.074733	WGS84	2500	1e-6			http://www.worldfloraonline.org/taxon/wfo-0001296437	Terminalia australis Cambess.	Zuloaga, F., Belgrano, M., & Zanotti, C. (2019). Actualización del Catálogo de las Plantas Vasculares del Cono Sur. Darwiniana, Nueva Serie, 7(2), 208-278. https://doi.org/10.14522/darwiniana.2019.72.861. Accessed on: 2020-06-19	Plantae | Tracheophyta | Magnoliopsida | Myrtales | Combretaceae | Terminalia	Plantae	Tracheophyta	Magnoliopsida	Myrtales	Combretaceae	Terminalia	australis		species	Cambess.					González-Calcagno (2013). (DOI.: https://hdl.handle.net/20.500.12008/4016)	Corralito	coordinates uncertainty is estimated	Amarillo | Palo Amarillo					Zermoglio et al. (2020). Georeferencing Quick Reference Guide. (DOI: https://doi.org/10.35035/e09p-h128)
Biodiversidata:Plants:References:291		HumanObservation		nativa	Terminalia australis	2010	2010			South America | Uruguay | Paysandú	South America	Uruguay	UY	Paysandú		-31.825383	-58.068467	WGS84	2500	1e-6			http://www.worldfloraonline.org/taxon/wfo-0001296437	Terminalia australis Cambess.	Zuloaga, F., Belgrano, M., & Zanotti, C. (2019). Actualización del Catálogo de las Plantas Vasculares del Cono Sur. Darwiniana, Nueva Serie, 7(2), 208-278. https://doi.org/10.14522/darwiniana.2019.72.861. Accessed on: 2020-06-19	Plantae | Tracheophyta | Magnoliopsida | Myrtales | Combretaceae | Terminalia	Plantae	Tracheophyta	Magnoliopsida	Myrtales	Combretaceae	Terminalia	australis		species	Cambess.					González-Calcagno (2013). (DOI.: https://hdl.handle.net/20.500.12008/4016)	Estancia Las Mellizas	coordinates uncertainty is estimated	Amarillo | Palo Amarillo					Zermoglio et al. (2020). Georeferencing Quick Reference Guide. (DOI: https://doi.org/10.35035/e09p-h128)
Biodiversidata:Plants:References:292		HumanObservation		nativa	Terminalia australis	2010	2010			South America | Uruguay | Paysandú	South America	Uruguay	UY	Paysandú		-31.55795	-57.988667	WGS84	2500	1e-6			http://www.worldfloraonline.org/taxon/wfo-0001296437	Terminalia australis Cambess.	Zuloaga, F., Belgrano, M., & Zanotti, C. (2019). Actualización del Catálogo de las Plantas Vasculares del Cono Sur. Darwiniana, Nueva Serie, 7(2), 208-278. https://doi.org/10.14522/darwiniana.2019.72.861. Accessed on: 2020-06-19	Plantae | Tracheophyta | Magnoliopsida | Myrtales | Combretaceae | Terminalia	Plantae	Tracheophyta	Magnoliopsida	Myrtales	Combretaceae	Terminalia	australis		species	Cambess.					González-Calcagno (2013). (DOI.: https://hdl.handle.net/20.500.12008/4016)	Hervidero	coordinates uncertainty is estimated	Amarillo | Palo Amarillo					Zermoglio et al. (2020). Georeferencing Quick Reference Guide. (DOI: https://doi.org/10.35035/e09p-h128)
Biodiversidata:Plants:References:293		HumanObservation		nativa	Terminalia australis	2010	2010			South America | Uruguay | Paysandú	South America	Uruguay	UY	Paysandú		-31.5671	-57.98045	WGS84	2500	1e-5			http://www.worldfloraonline.org/taxon/wfo-0001296437	Terminalia australis Cambess.	Zuloaga, F., Belgrano, M., & Zanotti, C. (2019). Actualización del Catálogo de las Plantas Vasculares del Cono Sur. Darwiniana, Nueva Serie, 7(2), 208-278. https://doi.org/10.14522/darwiniana.2019.72.861. Accessed on: 2020-06-19	Plantae | Tracheophyta | Magnoliopsida | Myrtales | Combretaceae | Terminalia	Plantae	Tracheophyta	Magnoliopsida	Myrtales	Combretaceae	Terminalia	australis		species	Cambess.					González-Calcagno (2013). (DOI.: https://hdl.handle.net/20.500.12008/4016)	Ladera de los Lapachos	coordinates uncertainty is estimated	Amarillo | Palo Amarillo					Zermoglio et al. (2020). Georeferencing Quick Reference Guide. (DOI: https://doi.org/10.35035/e09p-h128)
Biodiversidata:Plants:References:294		HumanObservation		nativa	Terminalia australis	2010	2010			South America | Uruguay | Paysandú	South America	Uruguay	UY	Paysandú		-31.601567	-57.97895	WGS84	2500	1e-6			http://www.worldfloraonline.org/taxon/wfo-0001296437	Terminalia australis Cambess.	Zuloaga, F., Belgrano, M., & Zanotti, C. (2019). Actualización del Catálogo de las Plantas Vasculares del Cono Sur. Darwiniana, Nueva Serie, 7(2), 208-278. https://doi.org/10.14522/darwiniana.2019.72.861. Accessed on: 2020-06-19	Plantae | Tracheophyta | Magnoliopsida | Myrtales | Combretaceae | Terminalia	Plantae	Tracheophyta	Magnoliopsida	Myrtales	Combretaceae	Terminalia	australis		species	Cambess.					González-Calcagno (2013). (DOI.: https://hdl.handle.net/20.500.12008/4016)	Ribereño del Indio	coordinates uncertainty is estimated	Amarillo | Palo Amarillo					Zermoglio et al. (2020). Georeferencing Quick Reference Guide. (DOI: https://doi.org/10.35035/e09p-h128)
Biodiversidata:Plants:References:295		HumanObservation		nativa	Diospyros inconstans	2010	2010			South America | Uruguay | Salto	South America	Uruguay	UY	Salto		-31.33825	-57.97995	WGS84	2500	1e-5			http://www.worldfloraonline.org/taxon/wfo-0000649105	Diospyros inconstans Jacq.	Zuloaga, F., Belgrano, M., & Zanotti, C. (2019). Actualización del Catálogo de las Plantas Vasculares del Cono Sur. Darwiniana, Nueva Serie, 7(2), 208-278. https://doi.org/10.14522/darwiniana.2019.72.861. Accessed on: 2020-06-19	Plantae | Tracheophyta | Magnoliopsida | Ericales | Ebenaceae | Diospyros	Plantae	Tracheophyta	Magnoliopsida	Ericales	Ebenaceae	Diospyros	inconstans		species	Jacq.					González-Calcagno (2013). (DOI.: https://hdl.handle.net/20.500.12008/4016)	Cuevas de San Antonio	coordinates uncertainty is estimated	Caqui Silvestre					Zermoglio et al. (2020). Georeferencing Quick Reference Guide. (DOI: https://doi.org/10.35035/e09p-h128)
Biodiversidata:Plants:References:296		HumanObservation		nativa	Diospyros inconstans	2010	2010			South America | Uruguay | Salto	South America	Uruguay	UY	Salto		-31.389283	-57.976833	WGS84	2500	1e-6			http://www.worldfloraonline.org/taxon/wfo-0000649105	Diospyros inconstans Jacq.	Zuloaga, F., Belgrano, M., & Zanotti, C. (2019). Actualización del Catálogo de las Plantas Vasculares del Cono Sur. Darwiniana, Nueva Serie, 7(2), 208-278. https://doi.org/10.14522/darwiniana.2019.72.861. Accessed on: 2020-06-19	Plantae | Tracheophyta | Magnoliopsida | Ericales | Ebenaceae | Diospyros	Plantae	Tracheophyta	Magnoliopsida	Ericales	Ebenaceae	Diospyros	inconstans		species	Jacq.					González-Calcagno (2013). (DOI.: https://hdl.handle.net/20.500.12008/4016)	Club de Pesca	coordinates uncertainty is estimated	Caqui Silvestre					Zermoglio et al. (2020). Georeferencing Quick Reference Guide. (DOI: https://doi.org/10.35035/e09p-h128)
Biodiversidata:Plants:References:297		HumanObservation		nativa	Diospyros inconstans	2010	2010			South America | Uruguay | Salto	South America	Uruguay	UY	Salto		-31.395617	-57.98325	WGS84	2500	1e-6			http://www.worldfloraonline.org/taxon/wfo-0000649105	Diospyros inconstans Jacq.	Zuloaga, F., Belgrano, M., & Zanotti, C. (2019). Actualización del Catálogo de las Plantas Vasculares del Cono Sur. Darwiniana, Nueva Serie, 7(2), 208-278. https://doi.org/10.14522/darwiniana.2019.72.861. Accessed on: 2020-06-19	Plantae | Tracheophyta | Magnoliopsida | Ericales | Ebenaceae | Diospyros	Plantae	Tracheophyta	Magnoliopsida	Ericales	Ebenaceae	Diospyros	inconstans		species	Jacq.					González-Calcagno (2013). (DOI.: https://hdl.handle.net/20.500.12008/4016)	Costanera Sur Horacio Quiroga	coordinates uncertainty is estimated	Caqui Silvestre					Zermoglio et al. (2020). Georeferencing Quick Reference Guide. (DOI: https://doi.org/10.35035/e09p-h128)
Biodiversidata:Plants:References:298		HumanObservation		nativa	Diospyros inconstans	2010	2010			South America | Uruguay | Paysandú	South America	Uruguay	UY	Paysandú		-31.55795	-57.988667	WGS84	2500	1e-6			http://www.worldfloraonline.org/taxon/wfo-0000649105	Diospyros inconstans Jacq.	Zuloaga, F., Belgrano, M., & Zanotti, C. (2019). Actualización del Catálogo de las Plantas Vasculares del Cono Sur. Darwiniana, Nueva Serie, 7(2), 208-278. https://doi.org/10.14522/darwiniana.2019.72.861. Accessed on: 2020-06-19	Plantae | Tracheophyta | Magnoliopsida | Ericales | Ebenaceae | Diospyros	Plantae	Tracheophyta	Magnoliopsida	Ericales	Ebenaceae	Diospyros	inconstans		species	Jacq.					González-Calcagno (2013). (DOI.: https://hdl.handle.net/20.500.12008/4016)	Hervidero	coordinates uncertainty is estimated	Caqui Silvestre					Zermoglio et al. (2020). Georeferencing Quick Reference Guide. (DOI: https://doi.org/10.35035/e09p-h128)
Biodiversidata:Plants:References:299		HumanObservation		nativa	Diospyros inconstans	2010	2010			South America | Uruguay | Paysandú	South America	Uruguay	UY	Paysandú		-31.601567	-57.97895	WGS84	2500	1e-6			http://www.worldfloraonline.org/taxon/wfo-0000649105	Diospyros inconstans Jacq.	Zuloaga, F., Belgrano, M., & Zanotti, C. (2019). Actualización del Catálogo de las Plantas Vasculares del Cono Sur. Darwiniana, Nueva Serie, 7(2), 208-278. https://doi.org/10.14522/darwiniana.2019.72.861. Accessed on: 2020-06-19	Plantae | Tracheophyta | Magnoliopsida | Ericales | Ebenaceae | Diospyros	Plantae	Tracheophyta	Magnoliopsida	Ericales	Ebenaceae	Diospyros	inconstans		species	Jacq.					González-Calcagno (2013). (DOI.: https://hdl.handle.net/20.500.12008/4016)	Ribereño del Indio	coordinates uncertainty is estimated	Caqui Silvestre					Zermoglio et al. (2020). Georeferencing Quick Reference Guide. (DOI: https://doi.org/10.35035/e09p-h128)
Biodiversidata:Plants:References:300		HumanObservation		nativa	Croton urucurana	2010	2010			South America | Uruguay | Artigas	South America	Uruguay	UY	Artigas		-30.53045	-57.877	WGS84	2500	1e-5			http://www.worldfloraonline.org/taxon/wfo-0000932652	Croton urucurana Baill.	Zuloaga, F., Belgrano, M., & Zanotti, C. (2019). Actualización del Catálogo de las Plantas Vasculares del Cono Sur. Darwiniana, Nueva Serie, 7(2), 208-278. https://doi.org/10.14522/darwiniana.2019.72.861. Accessed on: 2020-06-19	Plantae | Tracheophyta | Magnoliopsida | Malpighiales | Euphorbiaceae | Croton	Plantae	Tracheophyta	Magnoliopsida	Malpighiales	Euphorbiaceae	Croton	urucurana		species	Baill.					González-Calcagno (2013). (DOI.: https://hdl.handle.net/20.500.12008/4016)	Riusa	coordinates uncertainty is estimated	Sangre de Drago					Zermoglio et al. (2020). Georeferencing Quick Reference Guide. (DOI: https://doi.org/10.35035/e09p-h128)
Biodiversidata:Plants:References:301		HumanObservation		nativa	Croton uruguayensis	2010	2010			South America | Uruguay | Paysandú	South America	Uruguay	UY	Paysandú		-31.582467	-57.975067	WGS84	2500	1e-6			http://www.worldfloraonline.org/taxon/wfo-0000932656	Croton uruguayensis Baill.	Zuloaga, F., Belgrano, M., & Zanotti, C. (2019). Actualización del Catálogo de las Plantas Vasculares del Cono Sur. Darwiniana, Nueva Serie, 7(2), 208-278. https://doi.org/10.14522/darwiniana.2019.72.861. Accessed on: 2020-06-19	Plantae | Tracheophyta | Magnoliopsida | Malpighiales | Euphorbiaceae | Croton	Plantae	Tracheophyta	Magnoliopsida	Malpighiales	Euphorbiaceae	Croton	uruguayensis		species	Baill.					González-Calcagno (2013). (DOI.: https://hdl.handle.net/20.500.12008/4016)	Bosque Principal 3 A	coordinates uncertainty is estimated						Zermoglio et al. (2020). Georeferencing Quick Reference Guide. (DOI: https://doi.org/10.35035/e09p-h128)
Biodiversidata:Plants:References:302		HumanObservation		nativa	Croton uruguayensis	2010	2010			South America | Uruguay | Salto	South America	Uruguay	UY	Salto		-31.236117	-57.9041	WGS84	2500	1e-6			http://www.worldfloraonline.org/taxon/wfo-0000932656	Croton uruguayensis Baill.	Zuloaga, F., Belgrano, M., & Zanotti, C. (2019). Actualización del Catálogo de las Plantas Vasculares del Cono Sur. Darwiniana, Nueva Serie, 7(2), 208-278. https://doi.org/10.14522/darwiniana.2019.72.861. Accessed on: 2020-06-19	Plantae | Tracheophyta | Magnoliopsida | Malpighiales | Euphorbiaceae | Croton	Plantae	Tracheophyta	Magnoliopsida	Malpighiales	Euphorbiaceae	Croton	uruguayensis		species	Baill.					González-Calcagno (2013). (DOI.: https://hdl.handle.net/20.500.12008/4016)	Parque del Lago Playa Norte	coordinates uncertainty is estimated						Zermoglio et al. (2020). Georeferencing Quick Reference Guide. (DOI: https://doi.org/10.35035/e09p-h128)
Biodiversidata:Plants:References:303		HumanObservation		nativa	Croton uruguayensis	2010	2010			South America | Uruguay | Salto	South America	Uruguay	UY	Salto		-31.41905	-58.01685	WGS84	2500	1e-5			http://www.worldfloraonline.org/taxon/wfo-0000932656	Croton uruguayensis Baill.	Zuloaga, F., Belgrano, M., & Zanotti, C. (2019). Actualización del Catálogo de las Plantas Vasculares del Cono Sur. Darwiniana, Nueva Serie, 7(2), 208-278. https://doi.org/10.14522/darwiniana.2019.72.861. Accessed on: 2020-06-19	Plantae | Tracheophyta | Magnoliopsida | Malpighiales | Euphorbiaceae | Croton	Plantae	Tracheophyta	Magnoliopsida	Malpighiales	Euphorbiaceae	Croton	uruguayensis		species	Baill.					González-Calcagno (2013). (DOI.: https://hdl.handle.net/20.500.12008/4016)	Arroyo de las Chacras	coordinates uncertainty is estimated						Zermoglio et al. (2020). Georeferencing Quick Reference Guide. (DOI: https://doi.org/10.35035/e09p-h128)
Biodiversidata:Plants:References:304		HumanObservation		nativa	Croton uruguayensis	2010	2010			South America | Uruguay | Salto	South America	Uruguay	UY	Salto		-31.42545	-58.030517	WGS84	2500	1e-6			http://www.worldfloraonline.org/taxon/wfo-0000932656	Croton uruguayensis Baill.	Zuloaga, F., Belgrano, M., & Zanotti, C. (2019). Actualización del Catálogo de las Plantas Vasculares del Cono Sur. Darwiniana, Nueva Serie, 7(2), 208-278. https://doi.org/10.14522/darwiniana.2019.72.861. Accessed on: 2020-06-19	Plantae | Tracheophyta | Magnoliopsida | Malpighiales | Euphorbiaceae | Croton	Plantae	Tracheophyta	Magnoliopsida	Malpighiales	Euphorbiaceae	Croton	uruguayensis		species	Baill.					González-Calcagno (2013). (DOI.: https://hdl.handle.net/20.500.12008/4016)	Jesús Nazareno	coordinates uncertainty is estimated						Zermoglio et al. (2020). Georeferencing Quick Reference Guide. (DOI: https://doi.org/10.35035/e09p-h128)
Biodiversidata:Plants:References:305		HumanObservation		nativa	Croton uruguayensis	2010	2010			South America | Uruguay | Paysandú	South America	Uruguay	UY	Paysandú		-31.825383	-58.068467	WGS84	2500	1e-6			http://www.worldfloraonline.org/taxon/wfo-0000932656	Croton uruguayensis Baill.	Zuloaga, F., Belgrano, M., & Zanotti, C. (2019). Actualización del Catálogo de las Plantas Vasculares del Cono Sur. Darwiniana, Nueva Serie, 7(2), 208-278. https://doi.org/10.14522/darwiniana.2019.72.861. Accessed on: 2020-06-19	Plantae | Tracheophyta | Magnoliopsida | Malpighiales | Euphorbiaceae | Croton	Plantae	Tracheophyta	Magnoliopsida	Malpighiales	Euphorbiaceae	Croton	uruguayensis		species	Baill.					González-Calcagno (2013). (DOI.: https://hdl.handle.net/20.500.12008/4016)	Estancia Las Mellizas	coordinates uncertainty is estimated						Zermoglio et al. (2020). Georeferencing Quick Reference Guide. (DOI: https://doi.org/10.35035/e09p-h128)
Biodiversidata:Plants:References:306		HumanObservation		nativa	Croton uruguayensis	2010	2010			South America | Uruguay | Paysandú	South America	Uruguay	UY	Paysandú		-31.55795	-57.988667	WGS84	2500	1e-6			http://www.worldfloraonline.org/taxon/wfo-0000932656	Croton uruguayensis Baill.	Zuloaga, F., Belgrano, M., & Zanotti, C. (2019). Actualización del Catálogo de las Plantas Vasculares del Cono Sur. Darwiniana, Nueva Serie, 7(2), 208-278. https://doi.org/10.14522/darwiniana.2019.72.861. Accessed on: 2020-06-19	Plantae | Tracheophyta | Magnoliopsida | Malpighiales | Euphorbiaceae | Croton	Plantae	Tracheophyta	Magnoliopsida	Malpighiales	Euphorbiaceae	Croton	uruguayensis		species	Baill.					González-Calcagno (2013). (DOI.: https://hdl.handle.net/20.500.12008/4016)	Hervidero	coordinates uncertainty is estimated						Zermoglio et al. (2020). Georeferencing Quick Reference Guide. (DOI: https://doi.org/10.35035/e09p-h128)
Biodiversidata:Plants:References:307		HumanObservation		nativa	Croton uruguayensis	2010	2010			South America | Uruguay | Paysandú	South America	Uruguay	UY	Paysandú		-31.5671	-57.98045	WGS84	2500	1e-5			http://www.worldfloraonline.org/taxon/wfo-0000932656	Croton uruguayensis Baill.	Zuloaga, F., Belgrano, M., & Zanotti, C. (2019). Actualización del Catálogo de las Plantas Vasculares del Cono Sur. Darwiniana, Nueva Serie, 7(2), 208-278. https://doi.org/10.14522/darwiniana.2019.72.861. Accessed on: 2020-06-19	Plantae | Tracheophyta | Magnoliopsida | Malpighiales | Euphorbiaceae | Croton	Plantae	Tracheophyta	Magnoliopsida	Malpighiales	Euphorbiaceae	Croton	uruguayensis		species	Baill.					González-Calcagno (2013). (DOI.: https://hdl.handle.net/20.500.12008/4016)	Ladera de los Lapachos	coordinates uncertainty is estimated						Zermoglio et al. (2020). Georeferencing Quick Reference Guide. (DOI: https://doi.org/10.35035/e09p-h128)
Biodiversidata:Plants:References:308		HumanObservation		nativa	Croton uruguayensis	2010	2010			South America | Uruguay | Paysandú	South America	Uruguay	UY	Paysandú		-31.601567	-57.97895	WGS84	2500	1e-6			http://www.worldfloraonline.org/taxon/wfo-0000932656	Croton uruguayensis Baill.	Zuloaga, F., Belgrano, M., & Zanotti, C. (2019). Actualización del Catálogo de las Plantas Vasculares del Cono Sur. Darwiniana, Nueva Serie, 7(2), 208-278. https://doi.org/10.14522/darwiniana.2019.72.861. Accessed on: 2020-06-19	Plantae | Tracheophyta | Magnoliopsida | Malpighiales | Euphorbiaceae | Croton	Plantae	Tracheophyta	Magnoliopsida	Malpighiales	Euphorbiaceae	Croton	uruguayensis		species	Baill.					González-Calcagno (2013). (DOI.: https://hdl.handle.net/20.500.12008/4016)	Ribereño del Indio	coordinates uncertainty is estimated						Zermoglio et al. (2020). Georeferencing Quick Reference Guide. (DOI: https://doi.org/10.35035/e09p-h128)
Biodiversidata:Plants:References:309		HumanObservation		nativa	Manihot grahamii	2010	2010			South America | Uruguay | Salto	South America	Uruguay	UY	Salto		-31.389283	-57.976833	WGS84	2500	1e-6			http://www.worldfloraonline.org/taxon/wfo-0000235545	Manihot grahamii Hook.	Zuloaga, F., Belgrano, M., & Zanotti, C. (2019). Actualización del Catálogo de las Plantas Vasculares del Cono Sur. Darwiniana, Nueva Serie, 7(2), 208-278. https://doi.org/10.14522/darwiniana.2019.72.861. Accessed on: 2020-06-19	Plantae | Tracheophyta | Magnoliopsida | Malpighiales | Euphorbiaceae | Manihot	Plantae	Tracheophyta	Magnoliopsida	Malpighiales	Euphorbiaceae	Manihot	grahamii		species	Hook.					González-Calcagno (2013). (DOI.: https://hdl.handle.net/20.500.12008/4016)	Club de Pesca	coordinates uncertainty is estimated	Falsa Mandioca | Falso Café					Zermoglio et al. (2020). Georeferencing Quick Reference Guide. (DOI: https://doi.org/10.35035/e09p-h128)
Biodiversidata:Plants:References:310		HumanObservation		nativa	Manihot grahamii	2010	2010			South America | Uruguay | Salto	South America	Uruguay	UY	Salto		-31.395617	-57.98325	WGS84	2500	1e-6			http://www.worldfloraonline.org/taxon/wfo-0000235545	Manihot grahamii Hook.	Zuloaga, F., Belgrano, M., & Zanotti, C. (2019). Actualización del Catálogo de las Plantas Vasculares del Cono Sur. Darwiniana, Nueva Serie, 7(2), 208-278. https://doi.org/10.14522/darwiniana.2019.72.861. Accessed on: 2020-06-19	Plantae | Tracheophyta | Magnoliopsida | Malpighiales | Euphorbiaceae | Manihot	Plantae	Tracheophyta	Magnoliopsida	Malpighiales	Euphorbiaceae	Manihot	grahamii		species	Hook.					González-Calcagno (2013). (DOI.: https://hdl.handle.net/20.500.12008/4016)	Costanera Sur Horacio Quiroga	coordinates uncertainty is estimated	Falsa Mandioca | Falso Café					Zermoglio et al. (2020). Georeferencing Quick Reference Guide. (DOI: https://doi.org/10.35035/e09p-h128)
Biodiversidata:Plants:References:311		HumanObservation		nativa	Phyllanthus sellowianus	2010	2010			South America | Uruguay | Paysandú	South America	Uruguay	UY	Paysandú		-31.582467	-57.975067	WGS84	2500	1e-6			http://www.worldfloraonline.org/taxon/wfo-0000272071	Phyllanthus sellowianus (Klotzsch) Müll.Arg.	Zuloaga, F., Belgrano, M., & Zanotti, C. (2019). Actualización del Catálogo de las Plantas Vasculares del Cono Sur. Darwiniana, Nueva Serie, 7(2), 208-278. https://doi.org/10.14522/darwiniana.2019.72.861. Accessed on: 2020-06-19	Plantae | Tracheophyta | Magnoliopsida | Malpighiales | Phyllanthaceae | Phyllanthus	Plantae	Tracheophyta	Magnoliopsida	Malpighiales	Phyllanthaceae	Phyllanthus	sellowianus		species	(Klotzsch) Müll.Arg.					González-Calcagno (2013). (DOI.: https://hdl.handle.net/20.500.12008/4016)	Bosque Principal 3 A	coordinates uncertainty is estimated	Sarandí | Sarandí Blanco					Zermoglio et al. (2020). Georeferencing Quick Reference Guide. (DOI: https://doi.org/10.35035/e09p-h128)
Biodiversidata:Plants:References:312		HumanObservation		nativa	Phyllanthus sellowianus	2010	2010			South America | Uruguay | Artigas	South America	Uruguay	UY	Artigas		-30.53045	-57.877	WGS84	2500	1e-5			http://www.worldfloraonline.org/taxon/wfo-0000272071	Phyllanthus sellowianus (Klotzsch) Müll.Arg.	Zuloaga, F., Belgrano, M., & Zanotti, C. (2019). Actualización del Catálogo de las Plantas Vasculares del Cono Sur. Darwiniana, Nueva Serie, 7(2), 208-278. https://doi.org/10.14522/darwiniana.2019.72.861. Accessed on: 2020-06-19	Plantae | Tracheophyta | Magnoliopsida | Malpighiales | Phyllanthaceae | Phyllanthus	Plantae	Tracheophyta	Magnoliopsida	Malpighiales	Phyllanthaceae	Phyllanthus	sellowianus		species	(Klotzsch) Müll.Arg.					González-Calcagno (2013). (DOI.: https://hdl.handle.net/20.500.12008/4016)	Riusa	coordinates uncertainty is estimated	Sarandí | Sarandí Blanco					Zermoglio et al. (2020). Georeferencing Quick Reference Guide. (DOI: https://doi.org/10.35035/e09p-h128)
Biodiversidata:Plants:References:313		HumanObservation		nativa	Phyllanthus sellowianus	2010	2010			South America | Uruguay | Paysandú	South America	Uruguay	UY	Paysandú		-31.825383	-58.068467	WGS84	2500	1e-6			http://www.worldfloraonline.org/taxon/wfo-0000272071	Phyllanthus sellowianus (Klotzsch) Müll.Arg.	Zuloaga, F., Belgrano, M., & Zanotti, C. (2019). Actualización del Catálogo de las Plantas Vasculares del Cono Sur. Darwiniana, Nueva Serie, 7(2), 208-278. https://doi.org/10.14522/darwiniana.2019.72.861. Accessed on: 2020-06-19	Plantae | Tracheophyta | Magnoliopsida | Malpighiales | Phyllanthaceae | Phyllanthus	Plantae	Tracheophyta	Magnoliopsida	Malpighiales	Phyllanthaceae	Phyllanthus	sellowianus		species	(Klotzsch) Müll.Arg.					González-Calcagno (2013). (DOI.: https://hdl.handle.net/20.500.12008/4016)	Estancia Las Mellizas	coordinates uncertainty is estimated	Sarandí | Sarandí Blanco					Zermoglio et al. (2020). Georeferencing Quick Reference Guide. (DOI: https://doi.org/10.35035/e09p-h128)
Biodiversidata:Plants:References:314		HumanObservation		nativa	Phyllanthus sellowianus	2010	2010			South America | Uruguay | Salto	South America	Uruguay	UY	Salto		-30.853233	-57.789933	WGS84	2500	1e-6			http://www.worldfloraonline.org/taxon/wfo-0000272071	Phyllanthus sellowianus (Klotzsch) Müll.Arg.	Zuloaga, F., Belgrano, M., & Zanotti, C. (2019). Actualización del Catálogo de las Plantas Vasculares del Cono Sur. Darwiniana, Nueva Serie, 7(2), 208-278. https://doi.org/10.14522/darwiniana.2019.72.861. Accessed on: 2020-06-19	Plantae | Tracheophyta | Magnoliopsida | Malpighiales | Phyllanthaceae | Phyllanthus	Plantae	Tracheophyta	Magnoliopsida	Malpighiales	Phyllanthaceae	Phyllanthus	sellowianus		species	(Klotzsch) Müll.Arg.					González-Calcagno (2013). (DOI.: https://hdl.handle.net/20.500.12008/4016)	Paraísos de Yamandú	coordinates uncertainty is estimated	Sarandí | Sarandí Blanco					Zermoglio et al. (2020). Georeferencing Quick Reference Guide. (DOI: https://doi.org/10.35035/e09p-h128)
Biodiversidata:Plants:References:315		HumanObservation		nativa	Phyllanthus sellowianus	2010	2010			South America | Uruguay | Salto	South America	Uruguay	UY	Salto		-30.937183	-57.718717	WGS84	2500	1e-6			http://www.worldfloraonline.org/taxon/wfo-0000272071	Phyllanthus sellowianus (Klotzsch) Müll.Arg.	Zuloaga, F., Belgrano, M., & Zanotti, C. (2019). Actualización del Catálogo de las Plantas Vasculares del Cono Sur. Darwiniana, Nueva Serie, 7(2), 208-278. https://doi.org/10.14522/darwiniana.2019.72.861. Accessed on: 2020-06-19	Plantae | Tracheophyta | Magnoliopsida | Malpighiales | Phyllanthaceae | Phyllanthus	Plantae	Tracheophyta	Magnoliopsida	Malpighiales	Phyllanthaceae	Phyllanthus	sellowianus		species	(Klotzsch) Müll.Arg.					González-Calcagno (2013). (DOI.: https://hdl.handle.net/20.500.12008/4016)	Burutarán	coordinates uncertainty is estimated	Sarandí | Sarandí Blanco					Zermoglio et al. (2020). Georeferencing Quick Reference Guide. (DOI: https://doi.org/10.35035/e09p-h128)
Biodiversidata:Plants:References:316		HumanObservation		nativa	Phyllanthus sellowianus	2010	2010			South America | Uruguay | Salto	South America	Uruguay	UY	Salto		-30.97945	-57.69445	WGS84	2500	1e-5			http://www.worldfloraonline.org/taxon/wfo-0000272071	Phyllanthus sellowianus (Klotzsch) Müll.Arg.	Zuloaga, F., Belgrano, M., & Zanotti, C. (2019). Actualización del Catálogo de las Plantas Vasculares del Cono Sur. Darwiniana, Nueva Serie, 7(2), 208-278. https://doi.org/10.14522/darwiniana.2019.72.861. Accessed on: 2020-06-19	Plantae | Tracheophyta | Magnoliopsida | Malpighiales | Phyllanthaceae | Phyllanthus	Plantae	Tracheophyta	Magnoliopsida	Malpighiales	Phyllanthaceae	Phyllanthus	sellowianus		species	(Klotzsch) Müll.Arg.					González-Calcagno (2013). (DOI.: https://hdl.handle.net/20.500.12008/4016)	El Boyero Gleditsias	coordinates uncertainty is estimated	Sarandí | Sarandí Blanco					Zermoglio et al. (2020). Georeferencing Quick Reference Guide. (DOI: https://doi.org/10.35035/e09p-h128)
Biodiversidata:Plants:References:317		HumanObservation		nativa	Phyllanthus sellowianus	2010	2010			South America | Uruguay | Salto	South America	Uruguay	UY	Salto		-30.9821	-57.7007	WGS84	2500	1e-4			http://www.worldfloraonline.org/taxon/wfo-0000272071	Phyllanthus sellowianus (Klotzsch) Müll.Arg.	Zuloaga, F., Belgrano, M., & Zanotti, C. (2019). Actualización del Catálogo de las Plantas Vasculares del Cono Sur. Darwiniana, Nueva Serie, 7(2), 208-278. https://doi.org/10.14522/darwiniana.2019.72.861. Accessed on: 2020-06-19	Plantae | Tracheophyta | Magnoliopsida | Malpighiales | Phyllanthaceae | Phyllanthus	Plantae	Tracheophyta	Magnoliopsida	Malpighiales	Phyllanthaceae	Phyllanthus	sellowianus		species	(Klotzsch) Müll.Arg.					González-Calcagno (2013). (DOI.: https://hdl.handle.net/20.500.12008/4016)	El Boyero Costa Oeste	coordinates uncertainty is estimated	Sarandí | Sarandí Blanco					Zermoglio et al. (2020). Georeferencing Quick Reference Guide. (DOI: https://doi.org/10.35035/e09p-h128)
Biodiversidata:Plants:References:318		HumanObservation		nativa	Phyllanthus sellowianus	2010	2010			South America | Uruguay | Salto	South America	Uruguay	UY	Salto		-31.163183	-57.890283	WGS84	2500	1e-6			http://www.worldfloraonline.org/taxon/wfo-0000272071	Phyllanthus sellowianus (Klotzsch) Müll.Arg.	Zuloaga, F., Belgrano, M., & Zanotti, C. (2019). Actualización del Catálogo de las Plantas Vasculares del Cono Sur. Darwiniana, Nueva Serie, 7(2), 208-278. https://doi.org/10.14522/darwiniana.2019.72.861. Accessed on: 2020-06-19	Plantae | Tracheophyta | Magnoliopsida | Malpighiales | Phyllanthaceae | Phyllanthus	Plantae	Tracheophyta	Magnoliopsida	Malpighiales	Phyllanthaceae	Phyllanthus	sellowianus		species	(Klotzsch) Müll.Arg.					González-Calcagno (2013). (DOI.: https://hdl.handle.net/20.500.12008/4016)	Motta La Playa	coordinates uncertainty is estimated	Sarandí | Sarandí Blanco					Zermoglio et al. (2020). Georeferencing Quick Reference Guide. (DOI: https://doi.org/10.35035/e09p-h128)
Biodiversidata:Plants:References:319		HumanObservation		nativa	Phyllanthus sellowianus	2010	2010			South America | Uruguay | Salto	South America	Uruguay	UY	Salto		-31.236117	-57.9041	WGS84	2500	1e-6			http://www.worldfloraonline.org/taxon/wfo-0000272071	Phyllanthus sellowianus (Klotzsch) Müll.Arg.	Zuloaga, F., Belgrano, M., & Zanotti, C. (2019). Actualización del Catálogo de las Plantas Vasculares del Cono Sur. Darwiniana, Nueva Serie, 7(2), 208-278. https://doi.org/10.14522/darwiniana.2019.72.861. Accessed on: 2020-06-19	Plantae | Tracheophyta | Magnoliopsida | Malpighiales | Phyllanthaceae | Phyllanthus	Plantae	Tracheophyta	Magnoliopsida	Malpighiales	Phyllanthaceae	Phyllanthus	sellowianus		species	(Klotzsch) Müll.Arg.					González-Calcagno (2013). (DOI.: https://hdl.handle.net/20.500.12008/4016)	Parque del Lago Playa Norte	coordinates uncertainty is estimated	Sarandí | Sarandí Blanco					Zermoglio et al. (2020). Georeferencing Quick Reference Guide. (DOI: https://doi.org/10.35035/e09p-h128)
Biodiversidata:Plants:References:320		HumanObservation		nativa	Phyllanthus sellowianus	2010	2010			South America | Uruguay | Salto	South America	Uruguay	UY	Salto		-31.23915	-57.8963	WGS84	2500	1e-5			http://www.worldfloraonline.org/taxon/wfo-0000272071	Phyllanthus sellowianus (Klotzsch) Müll.Arg.	Zuloaga, F., Belgrano, M., & Zanotti, C. (2019). Actualización del Catálogo de las Plantas Vasculares del Cono Sur. Darwiniana, Nueva Serie, 7(2), 208-278. https://doi.org/10.14522/darwiniana.2019.72.861. Accessed on: 2020-06-19	Plantae | Tracheophyta | Magnoliopsida | Malpighiales | Phyllanthaceae | Phyllanthus	Plantae	Tracheophyta	Magnoliopsida	Malpighiales	Phyllanthaceae	Phyllanthus	sellowianus		species	(Klotzsch) Müll.Arg.					González-Calcagno (2013). (DOI.: https://hdl.handle.net/20.500.12008/4016)	Parque del Lago Playa Sur	coordinates uncertainty is estimated	Sarandí | Sarandí Blanco					Zermoglio et al. (2020). Georeferencing Quick Reference Guide. (DOI: https://doi.org/10.35035/e09p-h128)
Biodiversidata:Plants:References:321		HumanObservation		nativa	Phyllanthus sellowianus	2010	2010			South America | Uruguay | Salto	South America	Uruguay	UY	Salto		-31.24825	-57.9103	WGS84	2500	1e-5			http://www.worldfloraonline.org/taxon/wfo-0000272071	Phyllanthus sellowianus (Klotzsch) Müll.Arg.	Zuloaga, F., Belgrano, M., & Zanotti, C. (2019). Actualización del Catálogo de las Plantas Vasculares del Cono Sur. Darwiniana, Nueva Serie, 7(2), 208-278. https://doi.org/10.14522/darwiniana.2019.72.861. Accessed on: 2020-06-19	Plantae | Tracheophyta | Magnoliopsida | Malpighiales | Phyllanthaceae | Phyllanthus	Plantae	Tracheophyta	Magnoliopsida	Malpighiales	Phyllanthaceae	Phyllanthus	sellowianus		species	(Klotzsch) Müll.Arg.					González-Calcagno (2013). (DOI.: https://hdl.handle.net/20.500.12008/4016)	Parque del Lago Islote	coordinates uncertainty is estimated	Sarandí | Sarandí Blanco					Zermoglio et al. (2020). Georeferencing Quick Reference Guide. (DOI: https://doi.org/10.35035/e09p-h128)
Biodiversidata:Plants:References:322		HumanObservation		nativa	Phyllanthus sellowianus	2010	2010			South America | Uruguay | Salto	South America	Uruguay	UY	Salto		-31.33825	-57.97995	WGS84	2500	1e-5			http://www.worldfloraonline.org/taxon/wfo-0000272071	Phyllanthus sellowianus (Klotzsch) Müll.Arg.	Zuloaga, F., Belgrano, M., & Zanotti, C. (2019). Actualización del Catálogo de las Plantas Vasculares del Cono Sur. Darwiniana, Nueva Serie, 7(2), 208-278. https://doi.org/10.14522/darwiniana.2019.72.861. Accessed on: 2020-06-19	Plantae | Tracheophyta | Magnoliopsida | Malpighiales | Phyllanthaceae | Phyllanthus	Plantae	Tracheophyta	Magnoliopsida	Malpighiales	Phyllanthaceae	Phyllanthus	sellowianus		species	(Klotzsch) Müll.Arg.					González-Calcagno (2013). (DOI.: https://hdl.handle.net/20.500.12008/4016)	Cuevas de San Antonio	coordinates uncertainty is estimated	Sarandí | Sarandí Blanco					Zermoglio et al. (2020). Georeferencing Quick Reference Guide. (DOI: https://doi.org/10.35035/e09p-h128)
Biodiversidata:Plants:References:323		HumanObservation		nativa	Phyllanthus sellowianus	2010	2010			South America | Uruguay | Salto	South America	Uruguay	UY	Salto		-31.389283	-57.976833	WGS84	2500	1e-6			http://www.worldfloraonline.org/taxon/wfo-0000272071	Phyllanthus sellowianus (Klotzsch) Müll.Arg.	Zuloaga, F., Belgrano, M., & Zanotti, C. (2019). Actualización del Catálogo de las Plantas Vasculares del Cono Sur. Darwiniana, Nueva Serie, 7(2), 208-278. https://doi.org/10.14522/darwiniana.2019.72.861. Accessed on: 2020-06-19	Plantae | Tracheophyta | Magnoliopsida | Malpighiales | Phyllanthaceae | Phyllanthus	Plantae	Tracheophyta	Magnoliopsida	Malpighiales	Phyllanthaceae	Phyllanthus	sellowianus		species	(Klotzsch) Müll.Arg.					González-Calcagno (2013). (DOI.: https://hdl.handle.net/20.500.12008/4016)	Club de Pesca	coordinates uncertainty is estimated	Sarandí | Sarandí Blanco					Zermoglio et al. (2020). Georeferencing Quick Reference Guide. (DOI: https://doi.org/10.35035/e09p-h128)
Biodiversidata:Plants:References:324		HumanObservation		nativa	Phyllanthus sellowianus	2010	2010			South America | Uruguay | Salto	South America	Uruguay	UY	Salto		-31.395617	-57.98325	WGS84	2500	1e-6			http://www.worldfloraonline.org/taxon/wfo-0000272071	Phyllanthus sellowianus (Klotzsch) Müll.Arg.	Zuloaga, F., Belgrano, M., & Zanotti, C. (2019). Actualización del Catálogo de las Plantas Vasculares del Cono Sur. Darwiniana, Nueva Serie, 7(2), 208-278. https://doi.org/10.14522/darwiniana.2019.72.861. Accessed on: 2020-06-19	Plantae | Tracheophyta | Magnoliopsida | Malpighiales | Phyllanthaceae | Phyllanthus	Plantae	Tracheophyta	Magnoliopsida	Malpighiales	Phyllanthaceae	Phyllanthus	sellowianus		species	(Klotzsch) Müll.Arg.					González-Calcagno (2013). (DOI.: https://hdl.handle.net/20.500.12008/4016)	Costanera Sur Horacio Quiroga	coordinates uncertainty is estimated	Sarandí | Sarandí Blanco					Zermoglio et al. (2020). Georeferencing Quick Reference Guide. (DOI: https://doi.org/10.35035/e09p-h128)
Biodiversidata:Plants:References:325		HumanObservation		nativa	Phyllanthus sellowianus	2010	2010			South America | Uruguay | Salto	South America	Uruguay	UY	Salto		-31.41905	-58.01685	WGS84	2500	1e-5			http://www.worldfloraonline.org/taxon/wfo-0000272071	Phyllanthus sellowianus (Klotzsch) Müll.Arg.	Zuloaga, F., Belgrano, M., & Zanotti, C. (2019). Actualización del Catálogo de las Plantas Vasculares del Cono Sur. Darwiniana, Nueva Serie, 7(2), 208-278. https://doi.org/10.14522/darwiniana.2019.72.861. Accessed on: 2020-06-19	Plantae | Tracheophyta | Magnoliopsida | Malpighiales | Phyllanthaceae | Phyllanthus	Plantae	Tracheophyta	Magnoliopsida	Malpighiales	Phyllanthaceae	Phyllanthus	sellowianus		species	(Klotzsch) Müll.Arg.					González-Calcagno (2013). (DOI.: https://hdl.handle.net/20.500.12008/4016)	Arroyo de las Chacras	coordinates uncertainty is estimated	Sarandí | Sarandí Blanco					Zermoglio et al. (2020). Georeferencing Quick Reference Guide. (DOI: https://doi.org/10.35035/e09p-h128)
Biodiversidata:Plants:References:326		HumanObservation		nativa	Phyllanthus sellowianus	2010	2010			South America | Uruguay | Salto	South America	Uruguay	UY	Salto		-31.42545	-58.030517	WGS84	2500	1e-6			http://www.worldfloraonline.org/taxon/wfo-0000272071	Phyllanthus sellowianus (Klotzsch) Müll.Arg.	Zuloaga, F., Belgrano, M., & Zanotti, C. (2019). Actualización del Catálogo de las Plantas Vasculares del Cono Sur. Darwiniana, Nueva Serie, 7(2), 208-278. https://doi.org/10.14522/darwiniana.2019.72.861. Accessed on: 2020-06-19	Plantae | Tracheophyta | Magnoliopsida | Malpighiales | Phyllanthaceae | Phyllanthus	Plantae	Tracheophyta	Magnoliopsida	Malpighiales	Phyllanthaceae	Phyllanthus	sellowianus		species	(Klotzsch) Müll.Arg.					González-Calcagno (2013). (DOI.: https://hdl.handle.net/20.500.12008/4016)	Jesús Nazareno	coordinates uncertainty is estimated	Sarandí | Sarandí Blanco					Zermoglio et al. (2020). Georeferencing Quick Reference Guide. (DOI: https://doi.org/10.35035/e09p-h128)
Biodiversidata:Plants:References:327		HumanObservation		nativa	Phyllanthus sellowianus	2010	2010			South America | Uruguay | Salto	South America	Uruguay	UY	Salto		-31.4836	-58.074733	WGS84	2500	1e-6			http://www.worldfloraonline.org/taxon/wfo-0000272071	Phyllanthus sellowianus (Klotzsch) Müll.Arg.	Zuloaga, F., Belgrano, M., & Zanotti, C. (2019). Actualización del Catálogo de las Plantas Vasculares del Cono Sur. Darwiniana, Nueva Serie, 7(2), 208-278. https://doi.org/10.14522/darwiniana.2019.72.861. Accessed on: 2020-06-19	Plantae | Tracheophyta | Magnoliopsida | Malpighiales | Phyllanthaceae | Phyllanthus	Plantae	Tracheophyta	Magnoliopsida	Malpighiales	Phyllanthaceae	Phyllanthus	sellowianus		species	(Klotzsch) Müll.Arg.					González-Calcagno (2013). (DOI.: https://hdl.handle.net/20.500.12008/4016)	Corralito	coordinates uncertainty is estimated	Sarandí | Sarandí Blanco					Zermoglio et al. (2020). Georeferencing Quick Reference Guide. (DOI: https://doi.org/10.35035/e09p-h128)
Biodiversidata:Plants:References:328		HumanObservation		nativa	Phyllanthus sellowianus	2010	2010			South America | Uruguay | Paysandú	South America	Uruguay	UY	Paysandú		-31.55795	-57.988667	WGS84	2500	1e-6			http://www.worldfloraonline.org/taxon/wfo-0000272071	Phyllanthus sellowianus (Klotzsch) Müll.Arg.	Zuloaga, F., Belgrano, M., & Zanotti, C. (2019). Actualización del Catálogo de las Plantas Vasculares del Cono Sur. Darwiniana, Nueva Serie, 7(2), 208-278. https://doi.org/10.14522/darwiniana.2019.72.861. Accessed on: 2020-06-19	Plantae | Tracheophyta | Magnoliopsida | Malpighiales | Phyllanthaceae | Phyllanthus	Plantae	Tracheophyta	Magnoliopsida	Malpighiales	Phyllanthaceae	Phyllanthus	sellowianus		species	(Klotzsch) Müll.Arg.					González-Calcagno (2013). (DOI.: https://hdl.handle.net/20.500.12008/4016)	Hervidero	coordinates uncertainty is estimated	Sarandí | Sarandí Blanco					Zermoglio et al. (2020). Georeferencing Quick Reference Guide. (DOI: https://doi.org/10.35035/e09p-h128)
Biodiversidata:Plants:References:329		HumanObservation		nativa	Phyllanthus sellowianus	2010	2010			South America | Uruguay | Paysandú	South America	Uruguay	UY	Paysandú		-31.601567	-57.97895	WGS84	2500	1e-6			http://www.worldfloraonline.org/taxon/wfo-0000272071	Phyllanthus sellowianus (Klotzsch) Müll.Arg.	Zuloaga, F., Belgrano, M., & Zanotti, C. (2019). Actualización del Catálogo de las Plantas Vasculares del Cono Sur. Darwiniana, Nueva Serie, 7(2), 208-278. https://doi.org/10.14522/darwiniana.2019.72.861. Accessed on: 2020-06-19	Plantae | Tracheophyta | Magnoliopsida | Malpighiales | Phyllanthaceae | Phyllanthus	Plantae	Tracheophyta	Magnoliopsida	Malpighiales	Phyllanthaceae	Phyllanthus	sellowianus		species	(Klotzsch) Müll.Arg.					González-Calcagno (2013). (DOI.: https://hdl.handle.net/20.500.12008/4016)	Ribereño del Indio	coordinates uncertainty is estimated	Sarandí | Sarandí Blanco					Zermoglio et al. (2020). Georeferencing Quick Reference Guide. (DOI: https://doi.org/10.35035/e09p-h128)
Biodiversidata:Plants:References:330		HumanObservation		nativa	Sapium haematospermum	2010	2010			South America | Uruguay | Paysandú	South America	Uruguay	UY	Paysandú		-31.825383	-58.068467	WGS84	2500	1e-6			http://www.worldfloraonline.org/taxon/wfo-0000302812	Sapium haematospermum Müll.Arg.	Zuloaga, F., Belgrano, M., & Zanotti, C. (2019). Actualización del Catálogo de las Plantas Vasculares del Cono Sur. Darwiniana, Nueva Serie, 7(2), 208-278. https://doi.org/10.14522/darwiniana.2019.72.861. Accessed on: 2020-06-19	Plantae | Tracheophyta | Magnoliopsida | Malpighiales | Euphorbiaceae | Sapium	Plantae	Tracheophyta	Magnoliopsida	Malpighiales	Euphorbiaceae	Sapium	haematospermum		species	Müll.Arg.					González-Calcagno (2013). (DOI.: https://hdl.handle.net/20.500.12008/4016)	Estancia Las Mellizas	coordinates uncertainty is estimated	Curupí | Lecherón | Palo de Leche					Zermoglio et al. (2020). Georeferencing Quick Reference Guide. (DOI: https://doi.org/10.35035/e09p-h128)
Biodiversidata:Plants:References:331		HumanObservation		nativa	Sapium haematospermum	2010	2010			South America | Uruguay | Artigas	South America	Uruguay	UY	Artigas		-30.53045	-57.877	WGS84	2500	1e-5			http://www.worldfloraonline.org/taxon/wfo-0000302812	Sapium haematospermum Müll.Arg.	Zuloaga, F., Belgrano, M., & Zanotti, C. (2019). Actualización del Catálogo de las Plantas Vasculares del Cono Sur. Darwiniana, Nueva Serie, 7(2), 208-278. https://doi.org/10.14522/darwiniana.2019.72.861. Accessed on: 2020-06-19	Plantae | Tracheophyta | Magnoliopsida | Malpighiales | Euphorbiaceae | Sapium	Plantae	Tracheophyta	Magnoliopsida	Malpighiales	Euphorbiaceae	Sapium	haematospermum		species	Müll.Arg.					González-Calcagno (2013). (DOI.: https://hdl.handle.net/20.500.12008/4016)	Riusa	coordinates uncertainty is estimated	Curupí | Lecherón | Palo de Leche					Zermoglio et al. (2020). Georeferencing Quick Reference Guide. (DOI: https://doi.org/10.35035/e09p-h128)
Biodiversidata:Plants:References:332		HumanObservation		nativa	Sapium haematospermum	2010	2010			South America | Uruguay | Salto	South America	Uruguay	UY	Salto		-30.853233	-57.789933	WGS84	2500	1e-6			http://www.worldfloraonline.org/taxon/wfo-0000302812	Sapium haematospermum Müll.Arg.	Zuloaga, F., Belgrano, M., & Zanotti, C. (2019). Actualización del Catálogo de las Plantas Vasculares del Cono Sur. Darwiniana, Nueva Serie, 7(2), 208-278. https://doi.org/10.14522/darwiniana.2019.72.861. Accessed on: 2020-06-19	Plantae | Tracheophyta | Magnoliopsida | Malpighiales | Euphorbiaceae | Sapium	Plantae	Tracheophyta	Magnoliopsida	Malpighiales	Euphorbiaceae	Sapium	haematospermum		species	Müll.Arg.					González-Calcagno (2013). (DOI.: https://hdl.handle.net/20.500.12008/4016)	Paraísos de Yamandú	coordinates uncertainty is estimated	Curupí | Lecherón | Palo de Leche					Zermoglio et al. (2020). Georeferencing Quick Reference Guide. (DOI: https://doi.org/10.35035/e09p-h128)
Biodiversidata:Plants:References:333		HumanObservation		nativa	Sapium haematospermum	2010	2010			South America | Uruguay | Salto	South America	Uruguay	UY	Salto		-30.859183	-57.786467	WGS84	2500	1e-6			http://www.worldfloraonline.org/taxon/wfo-0000302812	Sapium haematospermum Müll.Arg.	Zuloaga, F., Belgrano, M., & Zanotti, C. (2019). Actualización del Catálogo de las Plantas Vasculares del Cono Sur. Darwiniana, Nueva Serie, 7(2), 208-278. https://doi.org/10.14522/darwiniana.2019.72.861. Accessed on: 2020-06-19	Plantae | Tracheophyta | Magnoliopsida | Malpighiales | Euphorbiaceae | Sapium	Plantae	Tracheophyta	Magnoliopsida	Malpighiales	Euphorbiaceae	Sapium	haematospermum		species	Müll.Arg.					González-Calcagno (2013). (DOI.: https://hdl.handle.net/20.500.12008/4016)	Ceibos de Yamandú	coordinates uncertainty is estimated	Curupí | Lecherón | Palo de Leche					Zermoglio et al. (2020). Georeferencing Quick Reference Guide. (DOI: https://doi.org/10.35035/e09p-h128)
Biodiversidata:Plants:References:334		HumanObservation		nativa	Sapium haematospermum	2010	2010			South America | Uruguay | Salto	South America	Uruguay	UY	Salto		-30.937183	-57.718717	WGS84	2500	1e-6			http://www.worldfloraonline.org/taxon/wfo-0000302812	Sapium haematospermum Müll.Arg.	Zuloaga, F., Belgrano, M., & Zanotti, C. (2019). Actualización del Catálogo de las Plantas Vasculares del Cono Sur. Darwiniana, Nueva Serie, 7(2), 208-278. https://doi.org/10.14522/darwiniana.2019.72.861. Accessed on: 2020-06-19	Plantae | Tracheophyta | Magnoliopsida | Malpighiales | Euphorbiaceae | Sapium	Plantae	Tracheophyta	Magnoliopsida	Malpighiales	Euphorbiaceae	Sapium	haematospermum		species	Müll.Arg.					González-Calcagno (2013). (DOI.: https://hdl.handle.net/20.500.12008/4016)	Burutarán	coordinates uncertainty is estimated	Curupí | Lecherón | Palo de Leche					Zermoglio et al. (2020). Georeferencing Quick Reference Guide. (DOI: https://doi.org/10.35035/e09p-h128)
Biodiversidata:Plants:References:335		HumanObservation		nativa	Sapium haematospermum	2010	2010			South America | Uruguay | Salto	South America	Uruguay	UY	Salto		-30.94465	-57.712517	WGS84	2500	1e-6			http://www.worldfloraonline.org/taxon/wfo-0000302812	Sapium haematospermum Müll.Arg.	Zuloaga, F., Belgrano, M., & Zanotti, C. (2019). Actualización del Catálogo de las Plantas Vasculares del Cono Sur. Darwiniana, Nueva Serie, 7(2), 208-278. https://doi.org/10.14522/darwiniana.2019.72.861. Accessed on: 2020-06-19	Plantae | Tracheophyta | Magnoliopsida | Malpighiales | Euphorbiaceae | Sapium	Plantae	Tracheophyta	Magnoliopsida	Malpighiales	Euphorbiaceae	Sapium	haematospermum		species	Müll.Arg.					González-Calcagno (2013). (DOI.: https://hdl.handle.net/20.500.12008/4016)	La Suerte	coordinates uncertainty is estimated	Curupí | Lecherón | Palo de Leche					Zermoglio et al. (2020). Georeferencing Quick Reference Guide. (DOI: https://doi.org/10.35035/e09p-h128)
Biodiversidata:Plants:References:336		HumanObservation		nativa	Sapium haematospermum	2010	2010			South America | Uruguay | Salto	South America	Uruguay	UY	Salto		-30.97945	-57.69445	WGS84	2500	1e-5			http://www.worldfloraonline.org/taxon/wfo-0000302812	Sapium haematospermum Müll.Arg.	Zuloaga, F., Belgrano, M., & Zanotti, C. (2019). Actualización del Catálogo de las Plantas Vasculares del Cono Sur. Darwiniana, Nueva Serie, 7(2), 208-278. https://doi.org/10.14522/darwiniana.2019.72.861. Accessed on: 2020-06-19	Plantae | Tracheophyta | Magnoliopsida | Malpighiales | Euphorbiaceae | Sapium	Plantae	Tracheophyta	Magnoliopsida	Malpighiales	Euphorbiaceae	Sapium	haematospermum		species	Müll.Arg.					González-Calcagno (2013). (DOI.: https://hdl.handle.net/20.500.12008/4016)	El Boyero Gleditsias	coordinates uncertainty is estimated	Curupí | Lecherón | Palo de Leche					Zermoglio et al. (2020). Georeferencing Quick Reference Guide. (DOI: https://doi.org/10.35035/e09p-h128)
[truncated: 12,044 more rows]
[truncated: 11 more columns]
